# Supplementary material for: (4R,4aS,4bS,7R,10aR)-4-Hy­droxy-4a,7-dimethyl-2-(propan-2-yl)-1,4,4a,4b,5,6,7,8,10,10a-deca­hydro­phenanthren-1-one
Source: Acta Crystallogr Sect E Struct Rep Online. 2011 Oct 29;67(Pt 11):o3136. doi: 10.1107/S1600536811044540 (PMC3247520; doi:10.1107/S1600536811044540)
Supplement: Supplementary file 2 [file e-67-o3136-Isup2.hkl]

#
# h,k,l, Fc-squared, Fo-squared, sigma(Fo-squared) and status flag
#
data_I
_shelx_title ' new in P -1'
_shelx_refln_list_code          4
_shelx_F_calc_maximum      123.66
_exptl_crystal_F_000       632.00
_reflns_d_resolution_high  0.8119
 
loop_
 _symmetry_equiv_pos_as_xyz
 'x, y, z'
 '-x+1/2, -y, z+1/2'
 'x+1/2, -y+1/2, -z'
 '-x, y+1/2, -z+1/2'
 
_cell_length_a     7.3029
_cell_length_b    13.2110
_cell_length_c    17.2240
_cell_angle_alpha  90.000
_cell_angle_beta   90.000
_cell_angle_gamma  90.000
 
_shelx_F_squared_multiplier     1.000
 
loop_
 _refln_index_h
 _refln_index_k
 _refln_index_l
 _refln_F_squared_calc
 _refln_F_squared_meas
 _refln_F_squared_sigma
 _refln_observed_status
   2   0   0      696.85      658.80      8.89 o
   4   0   0     2261.79     2325.44     23.23 o
   6   0   0       53.78       46.65      3.08 o
   8   0   0        0.07        6.04      7.72 o
   1   1   0    13822.09    15894.10     31.18 o
   2   1   0      164.90      153.29      4.74 o
   3   1   0      122.58      120.82      4.73 o
   4   1   0      161.75      162.42      6.27 o
   5   1   0      191.82      183.18      8.38 o
   6   1   0        0.33       -0.33      5.02 o
   7   1   0      196.84      189.59      7.93 o
   8   1   0       15.89       13.69      8.00 o
   0   2   0    15292.29    18501.77     33.29 o
   1   2   0      654.98      532.24      6.55 o
   2   2   0     1374.07     1332.11     12.41 o
   3   2   0      579.60      619.03     10.33 o
   4   2   0      432.55      453.75     10.38 o
   5   2   0       59.38       62.01      3.25 o
   6   2   0        0.15       -4.20      5.18 o
   7   2   0      136.87      136.35      6.60 o
   8   2   0       14.46       16.72      3.10 o
   1   3   0        4.65        2.37      2.19 o
   2   3   0     1535.19     1405.85     13.66 o
   3   3   0       18.74       21.60      1.37 o
   4   3   0        0.09        2.99      3.16 o
   5   3   0       97.06       98.19      4.77 o
   6   3   0      269.07      241.96     10.71 o
   7   3   0       17.93       15.02      3.07 o
   8   3   0        4.05        4.84      6.22 o
   0   4   0      231.66      298.31      5.96 o
   1   4   0      902.76      807.49     10.22 o
   2   4   0       44.64       34.56      1.59 o
   3   4   0      220.76      228.87      7.19 o
   4   4   0       98.07       96.93      4.26 o
   5   4   0        7.61        5.74      4.73 o
   6   4   0      224.71      233.05     10.74 o
   7   4   0      146.65      157.14      7.32 o
   8   4   0       33.13       32.27      3.44 o
   1   5   0      369.79      354.73      7.75 o
   2   5   0      247.21      231.77      6.94 o
   3   5   0       34.05       37.08      2.01 o
   4   5   0      385.69      426.33     11.32 o
   5   5   0      368.76      396.87     12.34 o
   6   5   0      115.93      118.20      6.15 o
   7   5   0       38.50       35.66      3.16 o
   8   5   0       11.73        6.28      7.69 o
   0   6   0      361.97      406.47      8.47 o
   1   6   0      937.11      868.66     13.14 o
   2   6   0      318.74      321.01      8.66 o
   3   6   0      418.85      368.18     10.16 o
   4   6   0       85.37       76.45      4.36 o
   5   6   0      390.92      381.06     12.78 o
   6   6   0      471.29      501.70     15.39 o
   7   6   0        6.94        6.50      2.77 o
   8   6   0        2.91       -1.99      7.14 o
   1   7   0     1018.40     1015.63     15.39 o
   2   7   0      177.62      168.05      7.27 o
   3   7   0       42.07       36.17      2.18 o
   4   7   0      150.75      152.05      5.87 o
   5   7   0        0.55       -3.94      5.20 o
   6   7   0        4.21        0.41      5.52 o
   7   7   0        2.47       11.17      5.93 o
   8   7   0        1.21        4.00      6.17 o
   0   8   0        3.82        9.20      1.33 o
   1   8   0       49.68       40.35      2.05 o
   2   8   0      201.91      198.54      8.31 o
   3   8   0      332.43      314.44     11.17 o
   4   8   0      175.76      152.58      6.46 o
   5   8   0       43.35       39.55      3.16 o
   6   8   0       33.94       31.61      3.27 o
   7   8   0       11.31        9.44      7.22 o
   1   9   0       45.60       50.23      2.25 o
   2   9   0        4.33        1.51      3.97 o
   3   9   0       70.96       70.48      3.17 o
   4   9   0      285.99      257.32     11.77 o
   5   9   0       41.25       39.12      3.21 o
   6   9   0       66.72       71.11      4.27 o
   7   9   0        0.68        1.08      7.40 o
   0  10   0      239.82      253.89      9.38 o
   1  10   0        7.68        6.46      4.23 o
   2  10   0       49.84       58.08      3.14 o
   3  10   0       18.05       14.94      2.50 o
   4  10   0      148.04      145.49      7.02 o
   5  10   0      111.68      119.36      5.70 o
   6  10   0       20.04       14.10      7.62 o
   7  10   0       10.04        6.02      7.44 o
   1  11   0       64.92       62.71      2.99 o
   2  11   0       40.46       46.23      2.91 o
   3  11   0        1.16       -6.01      6.01 o
   4  11   0        2.34        0.46      6.26 o
   5  11   0        0.01        3.59      6.42 o
   6  11   0       58.96       61.45      4.39 o
   0  12   0        5.85        7.01      4.59 o
   1  12   0       25.72       24.46      2.46 o
   2  12   0      110.73       99.66      6.06 o
   3  12   0        8.07       10.25      5.86 o
   4  12   0        0.24       10.89      6.14 o
   5  12   0       14.78       13.69      7.00 o
   6  12   0       13.76       17.73      3.44 o
   1  13   0        1.75       -5.83      5.83 o
   2  13   0       13.42       13.17      2.84 o
   3  13   0        1.56        5.77      5.77 o
   4  13   0        3.09       -5.31      7.39 o
   5  13   0       38.63       34.19      3.74 o
   0  14   0        1.97       -4.58      4.58 o
   1  14   0        0.25       -0.85      5.15 o
   2  14   0       20.67       20.84      3.15 o
   3  14   0        0.53       -6.80      6.80 o
   4  14   0       17.39       21.76      3.31 o
   1  15   0       19.64       22.69      3.07 o
   2  15   0        1.59       -7.00      7.00 o
   3  15   0        6.29       -1.11      7.39 o
   0  16   0      185.60      194.26      8.08 o
   1  16   0       13.92       12.78      3.40 o
   1   0   1     1649.66     1656.94     46.07 o
   2   0   1     1442.45     1453.29     21.11 o
   3   0   1     1081.93     1113.05     10.27 o
   4   0   1        0.19        2.11      2.49 o
   5   0   1      129.77      131.58      3.83 o
   6   0   1       35.83       32.99      2.21 o
   7   0   1       68.88       69.33      2.79 o
   8   0   1        0.47       -5.42      5.42 o
  -8   1   1       24.83       22.34      3.55 o
  -7   1   1      108.52      108.49      5.07 o
  -6   1   1        6.03        9.01      2.25 o
  -5   1   1       13.97        8.67      4.54 o
  -4   1   1        2.84       -0.78      2.92 o
  -3   1   1      885.94      889.83     11.84 o
  -2   1   1     1561.63     1552.32     12.82 o
  -1   1   1      949.25      995.20      7.89 o
   0   1   1       62.44       69.60      3.84 o
   1   1   1      949.00     1067.00      8.72 o
   2   1   1     1562.02     1626.53     13.77 o
   3   1   1      885.22      885.79     12.32 o
   4   1   1        2.82        0.82      3.09 o
   5   1   1       13.97       14.74      1.97 o
   6   1   1        6.00        1.01      5.55 o
   7   1   1      108.55       99.57      4.65 o
   8   1   1       24.82       27.84      3.61 o
  -8   2   1       17.45       16.99      3.19 o
  -7   2   1       96.55       93.50      5.02 o
  -6   2   1       17.78       18.61      2.37 o
  -5   2   1      256.39      265.67      9.49 o
  -4   2   1      217.79      240.74      7.65 o
  -3   2   1      100.95      112.90      4.65 o
  -2   2   1     1644.31     1683.51     13.95 o
  -1   2   1       92.52       63.38      2.79 o
   0   2   1     5593.40     6437.12     76.75 o
   1   2   1       92.35       82.29      3.19 o
   2   2   1     1645.26     1737.48     14.49 o
   3   2   1      100.85      104.01      4.85 o
   4   2   1      217.88      245.17      7.92 o
   5   2   1      256.64      275.68      9.44 o
   6   2   1       17.91       16.29      2.57 o
   7   2   1       96.62      100.67      5.00 o
   8   2   1       17.43       17.18      3.41 o
  -8   3   1       29.32       28.68      3.57 o
  -7   3   1      316.98      289.46     12.66 o
  -6   3   1       53.28       49.98      2.89 o
  -5   3   1      166.43      161.25      7.89 o
  -4   3   1      334.46      363.01      9.65 o
  -3   3   1      198.58      212.31      6.64 o
  -2   3   1     1487.85     1307.71     13.38 o
  -1   3   1      581.63      449.27      7.01 o
   0   3   1     5183.84     5475.14     22.54 o
   1   3   1      581.54      514.99      7.36 o
   2   3   1     1489.71     1524.93     14.44 o
   3   3   1      199.12      209.25      6.70 o
   4   3   1      334.48      359.26      9.82 o
   5   3   1      166.36      167.12      8.12 o
   6   3   1       53.23       50.48      2.96 o
   7   3   1      317.13      311.49     12.88 o
   8   3   1       29.16       16.29      8.42 o
  -8   4   1       33.39       37.19      3.34 o
  -7   4   1      251.90      244.46      8.47 o
  -6   4   1      191.99      191.81      6.93 o
  -5   4   1      127.40      130.82      5.44 o
  -4   4   1      132.49      154.30      6.99 o
  -3   4   1      122.20      114.78      5.69 o
  -2   4   1       52.38       48.06      2.58 o
  -1   4   1     1416.53     1235.55     12.91 o
   0   4   1      183.12      219.20     25.83 o
   1   4   1     1414.35     1266.33     12.87 o
   2   4   1       52.48       59.21      2.62 o
   3   4   1      122.22      118.01      5.62 o
   4   4   1      132.58      147.65      6.82 o
   5   4   1      127.07      137.16      5.50 o
   6   4   1      192.05      169.71      7.17 o
   7   4   1      251.90      236.70      8.58 o
   8   4   1       33.32       36.87      3.52 o
  -8   5   1       21.64       23.74      3.30 o
  -7   5   1       80.20       82.78      4.25 o
  -6   5   1      268.83      271.83     11.32 o
  -5   5   1      207.35      228.41      9.96 o
  -4   5   1      227.18      254.05      9.02 o
  -3   5   1      432.83      433.64     10.49 o
  -2   5   1     1123.85     1069.19     14.41 o
  -1   5   1      661.29      611.29     10.31 o
   0   5   1       41.62       44.17      1.59 o
   1   5   1      661.10      598.82      9.95 o
   2   5   1     1124.57     1011.38     13.83 o
   3   5   1      432.57      474.51     10.68 o
   4   5   1      226.81      247.11      8.85 o
   5   5   1      207.19      245.52      9.84 o
   6   5   1      268.96      270.49     11.86 o
   7   5   1       80.30       83.16      3.83 o
   8   5   1       21.51       25.17      3.32 o
  -8   6   1        0.07        7.91      6.24 o
  -7   6   1       70.06       57.71      3.73 o
  -6   6   1        4.11        5.45      2.50 o
  -5   6   1       15.23        9.72      2.39 o
  -4   6   1        3.94        6.01      1.81 o
  -3   6   1       89.38       81.18      3.95 o
  -2   6   1      132.80      120.32      5.96 o
  -1   6   1      602.19      591.82     11.15 o
   0   6   1       50.86       60.08      1.91 o
   1   6   1      602.18      549.22     10.44 o
   2   6   1      132.99      119.60      5.66 o
   3   6   1       89.29       90.40      3.99 o
   4   6   1        3.92        3.87      3.97 o
   5   6   1       15.37       11.34      2.41 o
   6   6   1        4.11        0.00      5.87 o
   7   6   1       70.11       62.26      3.57 o
   8   6   1        0.07       -6.28      6.28 o
  -8   7   1        5.56        4.01      7.08 o
  -7   7   1       16.35       16.14      3.02 o
  -6   7   1       80.23       83.21      4.17 o
  -5   7   1       95.85       93.48      4.10 o
  -4   7   1       61.52       62.54      2.85 o
  -3   7   1      114.72      111.95      5.04 o
  -2   7   1       67.31       67.01      3.71 o
  -1   7   1       91.91       89.62      3.81 o
   0   7   1       20.61       24.58      2.85 o
   1   7   1       91.99       99.14      3.89 o
   2   7   1       67.31       66.64      2.97 o
   3   7   1      114.91      117.47      4.84 o
   4   7   1       61.43       59.81      2.80 o
   5   7   1       95.86       92.77      4.39 o
   6   7   1       80.28       77.97      3.64 o
   7   7   1       16.40       16.68      3.01 o
   8   7   1        5.57        2.01      6.82 o
  -7   8   1        0.78        0.00      6.04 o
  -6   8   1       41.79       47.47      3.41 o
  -5   8   1       35.87       34.50      3.00 o
  -4   8   1      174.89      172.82      6.80 o
  -3   8   1      227.74      229.15      9.83 o
  -2   8   1       52.99       50.24      2.43 o
  -1   8   1       60.57       59.05      2.53 o
   0   8   1       21.56       24.21      1.09 o
   1   8   1       60.58       57.64      2.80 o
   2   8   1       52.98       48.64      2.27 o
   3   8   1      227.68      210.89      9.15 o
   4   8   1      174.85      150.01      6.54 o
   5   8   1       35.87       44.97      2.97 o
   6   8   1       41.77       50.13      3.26 o
   7   8   1        0.78       -6.77      6.77 o
  -7   9   1        4.18        1.64      6.67 o
  -6   9   1       19.14       20.67      3.22 o
  -5   9   1       21.30       19.67      2.88 o
  -4   9   1       84.95       85.67      4.65 o
  -3   9   1       73.61       64.18      3.31 o
  -2   9   1       93.50      105.03      5.07 o
  -1   9   1       78.30       79.96      4.13 o
   0   9   1        6.87        5.16      1.37 o
   1   9   1       78.25       78.50      3.34 o
   2   9   1       93.52       85.04      4.59 o
   3   9   1       73.50       71.70      3.03 o
   4   9   1       84.95       76.36      3.58 o
   5   9   1       21.29       11.30      6.27 o
   6   9   1       19.12       20.86      3.08 o
   7   9   1        4.18        4.26      6.94 o
  -7  10   1       10.45        4.45      7.99 o
  -6  10   1        4.92       11.72      6.87 o
  -5  10   1       57.91       55.22      3.87 o
  -4  10   1       33.94       34.10      3.08 o
  -3  10   1      249.58      246.97     11.32 o
  -2  10   1      223.60      233.52     10.31 o
  -1  10   1       53.90       57.87      2.54 o
   0  10   1        0.00       -1.34      2.50 o
   1  10   1       53.81       56.04      2.81 o
   2  10   1      223.49      216.63      9.90 o
   3  10   1      249.68      249.54     11.19 o
   4  10   1       33.97       38.28      3.01 o
   5  10   1       57.85       59.30      3.66 o
   6  10   1        4.94       11.77      6.85 o
   7  10   1       10.46        4.31      7.02 o
  -6  11   1       23.62       31.64      3.77 o
  -5  11   1       20.81       29.73      3.42 o
  -4  11   1       36.37       30.99      3.32 o
  -3  11   1       20.85       12.65      6.37 o
  -2  11   1      176.62      183.12      7.07 o
  -1  11   1       35.93       34.30      2.56 o
   0  11   1        0.01        1.72      2.55 o
   1  11   1       35.92       39.53      2.41 o
   2  11   1      176.64      161.36      6.58 o
   3  11   1       20.85       15.95      2.73 o
   4  11   1       36.41       29.90      3.14 o
   5  11   1       20.82       22.44      3.32 o
   6  11   1       23.61       16.39      8.28 o
  -6  12   1        2.15        0.54      7.04 o
  -5  12   1       13.03       12.01      3.44 o
  -4  12   1       24.70       25.97      3.19 o
  -3  12   1       31.12       24.92      3.10 o
  -2  12   1       36.44       39.45      3.05 o
  -1  12   1       13.27        9.90      5.35 o
   0  12   1      140.93      151.74      6.38 o
   1  12   1       13.18        8.45      5.25 o
   2  12   1       36.47       33.95      2.91 o
   3  12   1       31.12       31.32      2.90 o
   4  12   1       24.68       27.96      3.22 o
   5  12   1       13.01        9.25      7.15 o
   6  12   1        2.14        5.48      7.06 o
  -5  13   1        0.19        7.32      6.31 o
  -4  13   1       15.30       18.74      3.17 o
  -3  13   1       51.20       54.86      3.48 o
  -2  13   1       66.98       66.01      3.75 o
  -1  13   1      111.29      110.31      5.11 o
   0  13   1       70.92       79.61      2.74 o
   1  13   1      111.25      111.71      4.95 o
   2  13   1       67.01       66.65      3.64 o
   3  13   1       51.16       43.42      3.55 o
   4  13   1       15.33       16.04      3.21 o
   5  13   1        0.19       -3.16      6.84 o
  -4  14   1       24.81       23.45      3.51 o
  -3  14   1       23.99       24.60      3.51 o
  -2  14   1       68.59       72.52      3.79 o
  -1  14   1        2.99       -2.62      5.65 o
   0  14   1       10.50        2.65      3.98 o
   1  14   1        2.97        6.20      5.01 o
   2  14   1       68.63       66.95      3.85 o
   3  14   1       24.00       27.43      3.33 o
   4  14   1       24.84       23.86      3.66 o
  -3  15   1       35.00       40.53      4.03 o
  -2  15   1       29.62       24.94      3.69 o
  -1  15   1       14.12        9.66      6.62 o
   0  15   1        2.59        0.71      4.10 o
   1  15   1       14.12        4.50      6.86 o
   2  15   1       29.59       33.30      3.43 o
   3  15   1       34.97       38.80      3.75 o
  -1  16   1       13.15       12.11      3.65 o
   0  16   1        2.47        4.62      4.11 o
   1  16   1       13.15        8.32      7.60 o
   0   0   2     9719.46     9793.98    253.67 o
   1   0   2     4020.77     3878.72     11.76 o
   2   0   2       59.60       52.99      1.57 o
   3   0   2       15.41       15.32      1.05 o
   4   0   2       18.37       23.05      1.30 o
   5   0   2        3.90        7.78      1.71 o
   6   0   2      110.54      107.13      3.82 o
   7   0   2      106.02       93.94      3.90 o
   8   0   2        0.26        1.52      7.37 o
  -8   1   2       13.71        9.33      7.44 o
  -7   1   2       33.29       33.61      3.15 o
  -6   1   2       35.87       38.13      2.63 o
  -5   1   2       14.04        8.15      4.15 o
  -4   1   2        0.97       -3.11      3.11 o
  -3   1   2      540.25      560.04      9.72 o
  -2   1   2     1228.30     1246.59     11.66 o
  -1   1   2     1594.60     1587.21     10.32 o
   0   1   2       23.99       19.82      1.24 o
   1   1   2     1593.19     1650.78     11.62 o
   2   1   2     1229.75     1256.00     12.77 o
   3   1   2      541.42      561.53     10.30 o
   4   1   2        0.95        1.09      2.90 o
   5   1   2       13.98       13.03      2.05 o
   6   1   2       35.78       34.27      2.92 o
   7   1   2       33.15       36.30      3.22 o
   8   1   2       13.73       15.14      3.47 o
  -8   2   2        6.30        8.30      3.06 o
  -7   2   2       72.91       75.12      3.60 o
  -6   2   2      134.51      134.79      6.07 o
  -5   2   2      196.95      182.47      8.16 o
  -4   2   2      290.77      291.15      8.33 o
  -3   2   2     1034.71     1092.88     13.62 o
  -2   2   2     2210.88     2184.62     16.19 o
  -1   2   2     5826.97     4573.23     19.44 o
   0   2   2    10526.53    10933.31    471.02 o
   1   2   2     5827.75     5791.64     22.77 o
   2   2   2     2210.91     2230.21     16.96 o
   3   2   2     1034.25     1066.04     13.94 o
   4   2   2      290.79      294.88      8.82 o
   5   2   2      196.48      189.53      8.45 o
   6   2   2      134.73      135.17      6.09 o
   7   2   2       72.83       79.70      4.19 o
   8   2   2        6.27       10.19      7.52 o
  -8   3   2       39.77       41.41      3.47 o
  -7   3   2        6.02        6.88      2.54 o
  -6   3   2      160.86      147.07      6.08 o
  -5   3   2       47.04       50.28      2.45 o
  -4   3   2      351.88      384.70      9.91 o
  -3   3   2     1031.22     1105.99     14.60 o
  -2   3   2       26.20       25.61      1.48 o
  -1   3   2      785.88      649.52      8.62 o
   0   3   2     1000.77      962.45     64.52 o
   1   3   2      785.76      836.43      9.60 o
   2   3   2       26.28       30.81      1.35 o
   3   3   2     1030.96     1113.32     14.60 o
   4   3   2      351.94      356.56      9.69 o
   5   3   2       47.05       45.55      2.53 o
   6   3   2      160.89      142.95      6.31 o
   7   3   2        6.01        0.00      6.73 o
   8   3   2       39.76       45.08      3.68 o
  -8   4   2        1.00        5.15      5.95 o
  -7   4   2       42.65       44.65      3.11 o
  -6   4   2        6.84        5.47      5.40 o
  -5   4   2       82.46       92.69      3.97 o
  -4   4   2       49.22       58.17      2.95 o
  -3   4   2      419.64      441.27     10.04 o
  -2   4   2       40.02       41.84      2.12 o
  -1   4   2      285.07      243.42      6.27 o
   0   4   2       12.99       11.50      0.68 o
   1   4   2      284.97      300.61      6.58 o
   2   4   2       40.05       43.87      2.42 o
   3   4   2      419.59      490.40     10.37 o
   4   4   2       49.25       50.50      2.95 o
   5   4   2       82.48       88.47      4.05 o
   6   4   2        6.84        8.57      4.94 o
   7   4   2       42.64       40.71      3.35 o
   8   4   2        1.00        4.98      2.95 o
  -8   5   2        9.54        1.42      6.37 o
  -7   5   2        9.45        7.02      5.71 o
  -6   5   2      130.76      129.67      6.16 o
  -5   5   2      287.78      332.06     11.39 o
  -4   5   2        6.93        4.72      3.85 o
  -3   5   2      126.29      128.35      4.56 o
  -2   5   2      309.42      304.76      8.25 o
  -1   5   2       84.57       83.16      3.27 o
   0   5   2      166.04      176.57      4.72 o
   1   5   2       84.58       89.57      3.10 o
   2   5   2      309.10      317.62      8.01 o
   3   5   2      126.18      149.76      6.46 o
   4   5   2        6.96        8.49      1.66 o
   5   5   2      287.68      292.35     11.21 o
   6   5   2      130.70      124.37      6.35 o
   7   5   2        9.46       11.28      6.75 o
   8   5   2        9.49       10.61      7.16 o
  -8   6   2        8.44        3.04      4.65 o
  -7   6   2       40.42       42.39      3.37 o
  -6   6   2      185.09      188.27      7.41 o
  -5   6   2       10.05        0.67      5.75 o
  -4   6   2      155.04      149.97      5.64 o
  -3   6   2        6.96        7.28      1.74 o
  -2   6   2       68.71       64.43      3.70 o
  -1   6   2       11.62       11.18      1.48 o
   0   6   2      297.30      339.30     11.67 o
   1   6   2       11.60       13.59      1.33 o
   2   6   2       68.85       69.37      3.30 o
   3   6   2        7.00       11.00      1.47 o
   4   6   2      154.98      154.37      7.55 o
   5   6   2       10.12        8.05      2.36 o
   6   6   2      185.36      199.62      7.52 o
   7   6   2       40.44       40.56      3.36 o
   8   6   2        8.41        7.59      4.69 o
  -8   7   2        6.53        8.55      6.74 o
  -7   7   2       16.04       17.42      2.89 o
  -6   7   2       87.38       85.45      4.22 o
  -5   7   2       86.67       73.01      3.37 o
  -4   7   2       68.38       74.44      3.48 o
  -3   7   2      138.79      134.41      5.46 o
  -2   7   2      337.33      314.86     10.13 o
  -1   7   2       92.91      114.59      4.45 o
   0   7   2      447.10      467.71     13.77 o
   1   7   2       92.72      103.89      3.86 o
   2   7   2      336.90      318.85      9.33 o
   3   7   2      138.41      133.45      5.04 o
   4   7   2       68.22       75.93      2.99 o
   5   7   2       86.57       84.29      3.79 o
   6   7   2       87.19      101.91      4.81 o
   7   7   2       16.12       14.68      3.09 o
   8   7   2        6.50       11.13      6.39 o
  -7   8   2        1.39       -1.53      6.78 o
  -6   8   2      216.48      233.58      8.79 o
  -5   8   2       88.63       94.98      4.80 o
  -4   8   2      710.08      695.70     17.49 o
  -3   8   2      179.27      179.03      6.47 o
  -2   8   2      336.66      344.16     11.23 o
  -1   8   2      133.27      142.28      5.14 o
   0   8   2      254.26      241.88     12.17 o
   1   8   2      133.17      131.96      4.64 o
   2   8   2      336.62      334.55     10.23 o
   3   8   2      179.52      155.01      5.77 o
   4   8   2      710.05      673.19     16.08 o
   5   8   2       88.68       93.71      4.73 o
   6   8   2      216.61      229.74      8.44 o
   7   8   2        1.40       -0.49      5.85 o
  -7   9   2        5.85       -6.69      7.35 o
  -6   9   2        4.45        0.51      7.07 o
  -5   9   2       37.53       29.40      3.34 o
  -4   9   2       51.44       46.26      3.39 o
  -3   9   2       92.64       90.08      4.63 o
  -2   9   2      104.11      108.18      5.27 o
  -1   9   2      169.91      170.82      8.17 o
   0   9   2      194.65      196.90     14.70 o
   1   9   2      170.04      150.26      7.51 o
   2   9   2      104.02      101.22      4.74 o
   3   9   2       93.04       91.01      4.23 o
   4   9   2       51.56       48.57      3.02 o
   5   9   2       37.48       29.71      3.00 o
   6   9   2        4.47        4.65      5.88 o
   7   9   2        5.79       -1.58      6.97 o
  -7  10   2        5.55        6.77      7.04 o
  -6  10   2       24.92       10.81      8.30 o
  -5  10   2       27.16       31.12      3.31 o
  -4  10   2      104.07       97.75      5.08 o
  -3  10   2       20.41       23.61      2.68 o
  -2  10   2       37.70       39.53      2.81 o
  -1  10   2      145.49      150.31      6.04 o
   0  10   2       23.94       27.65      1.45 o
   1  10   2      145.63      176.92      7.91 o
   2  10   2       37.65       41.23      2.47 o
   3  10   2       20.47       23.87      2.53 o
   4  10   2      104.02       92.88      4.84 o
   5  10   2       27.19       30.56      3.04 o
   6  10   2       24.92       26.23      3.31 o
   7  10   2        5.53        3.71      7.00 o
  -6  11   2       20.87       26.82      3.78 o
  -5  11   2       17.81        5.81      7.96 o
  -4  11   2       37.74       32.02      3.29 o
  -3  11   2       77.69       74.86      3.78 o
  -2  11   2        2.76       -3.91      5.45 o
  -1  11   2       21.17       11.54      5.78 o
   0  11   2        0.11       -4.33      4.86 o
   1  11   2       21.13       19.63      2.26 o
   2  11   2        2.77       -1.07      5.11 o
   3  11   2       77.77       71.92      3.44 o
   4  11   2       37.68       30.90      3.17 o
   5  11   2       17.80       12.38      3.33 o
   6  11   2       20.89       21.79      3.63 o
  -6  12   2        2.87        4.95      6.94 o
  -5  12   2       23.89       12.74      8.88 o
  -4  12   2       17.55       17.63      3.17 o
  -3  12   2       27.42       28.87      3.20 o
  -2  12   2       20.34       18.28      2.91 o
  -1  12   2       26.62       30.35      2.77 o
   0  12   2      195.51      207.16      9.41 o
   1  12   2       26.62       30.61      2.65 o
   2  12   2       20.34       21.44      2.61 o
   3  12   2       27.42       31.32      2.88 o
   4  12   2       17.56       16.34      2.88 o
   5  12   2       23.90       14.51      8.06 o
   6  12   2        2.87       -7.08      7.29 o
  -5  13   2        7.09       -2.60      7.22 o
  -4  13   2       26.57       19.24      3.61 o
  -3  13   2       67.86       69.79      3.93 o
  -2  13   2       37.80       38.19      3.31 o
  -1  13   2       24.98       27.68      2.97 o
   0  13   2       38.05       37.07      2.03 o
   1  13   2       24.98       25.22      2.68 o
   2  13   2       37.83       40.78      3.07 o
   3  13   2       67.89       64.48      3.74 o
   4  13   2       26.59       26.76      3.48 o
   5  13   2        7.09        4.22      7.46 o
  -4  14   2        9.56        4.66      7.45 o
  -3  14   2        1.14        7.94      6.92 o
  -2  14   2       29.65       34.55      3.19 o
  -1  14   2       96.69       92.10      4.53 o
   0  14   2       84.01       89.54      3.25 o
   1  14   2       96.62       94.10      4.88 o
   2  14   2       29.63       29.71      3.06 o
   3  14   2        1.14        2.04      6.68 o
   4  14   2        9.56        7.35      6.97 o
  -3  15   2       14.25       12.77      3.40 o
  -2  15   2        2.51       -7.63      7.63 o
  -1  15   2       16.92        2.51      7.34 o
   0  15   2        2.15       -5.26      6.22 o
   1  15   2       16.91       15.65      2.96 o
   2  15   2        2.52        8.48      5.71 o
   3  15   2       14.22        9.18      7.57 o
  -1  16   2        6.28       10.92      7.28 o
   0  16   2      102.43      120.89      4.19 o
   1  16   2        6.27        7.39      2.98 o
   1   0   3    13692.99    13445.31    213.83 o
   2   0   3       17.70       19.18      0.91 o
   3   0   3      131.12      153.77      7.75 o
   4   0   3        0.05        1.86      3.56 o
   5   0   3       47.71       44.16      2.22 o
   6   0   3       72.94       72.66      2.89 o
   7   0   3      144.67      143.24      5.27 o
   8   0   3        0.15        4.86      6.06 o
  -8   1   3       23.39       13.12      7.58 o
  -7   1   3       18.22       20.12      2.68 o
  -6   1   3       55.27       58.27      2.89 o
  -5   1   3        8.11        9.64      1.85 o
  -4   1   3      122.76      131.37      6.17 o
  -3   1   3      164.81      188.72      6.06 o
  -2   1   3     1419.16     1472.60     13.20 o
  -1   1   3     1174.67     1218.58      9.82 o
   0   1   3        2.25        1.57      1.38 o
   1   1   3     1174.97     1219.31     11.01 o
   2   1   3     1419.98     1436.72     14.34 o
   3   1   3      164.77      182.61      6.58 o
   4   1   3      122.74      138.32      4.91 o
   5   1   3        8.10        2.03      5.32 o
   6   1   3       55.19       57.22      3.21 o
   7   1   3       18.27       19.32      3.20 o
   8   1   3       23.38       22.84      3.58 o
  -8   2   3       10.55       11.78      3.11 o
  -7   2   3      138.40      132.27      6.49 o
  -6   2   3      231.98      231.16     10.02 o
  -5   2   3      220.42      209.86      8.43 o
  -4   2   3      111.15      116.93      4.10 o
  -3   2   3      290.91      315.17      7.80 o
  -2   2   3      337.53      328.45      6.83 o
  -1   2   3      234.42      223.19      4.88 o
   0   2   3     6112.21     5732.04    218.56 o
   1   2   3      235.04      244.83      5.50 o
   2   2   3      337.29      311.84      6.99 o
   3   2   3      290.87      296.18      7.97 o
   4   2   3      110.95      114.79      4.40 o
   5   2   3      220.77      191.41      8.82 o
   6   2   3      231.82      236.67     10.58 o
   7   2   3      138.57      131.83      6.84 o
   8   2   3       10.53       10.92      6.92 o
  -8   3   3       43.78       40.33      3.35 o
  -7   3   3        8.18       10.09      5.74 o
  -6   3   3      128.36      128.92      5.76 o
  -5   3   3      367.43      387.94     11.18 o
  -4   3   3      142.36      149.77      7.15 o
  -3   3   3      386.63      428.11      9.51 o
  -2   3   3     1760.08     1676.58     16.06 o
  -1   3   3     2054.09     1634.32     13.71 o
   0   3   3     9428.04     9014.76    562.63 o
   1   3   3     2055.11     2031.83     15.67 o
   2   3   3     1760.55     1919.26     17.14 o
   3   3   3      387.05      423.19      9.46 o
   4   3   3      141.91      150.81      7.37 o
   5   3   3      367.93      359.99     11.42 o
   6   3   3      128.14      129.57      6.36 o
   7   3   3        8.13       -6.02      6.63 o
   8   3   3       43.57       36.27      3.79 o
  -8   4   3        3.19       -5.09      6.83 o
  -7   4   3       40.20       39.99      3.03 o
  -6   4   3       85.99       80.70      3.69 o
  -5   4   3       28.06       30.81      2.48 o
  -4   4   3      119.23      119.76      4.75 o
  -3   4   3      827.78      854.37     13.86 o
  -2   4   3     1309.25     1265.70     15.52 o
  -1   4   3      827.51      648.51     10.24 o
   0   4   3      171.54      183.85      8.52 o
   1   4   3      829.31      808.76     10.85 o
   2   4   3     1307.35     1415.59     15.61 o
   3   4   3      827.60      888.89     13.90 o
   4   4   3      119.62      114.84      4.58 o
   5   4   3       27.92       30.56      2.47 o
   6   4   3       85.88       86.10      4.62 o
   7   4   3       40.36       43.48      3.35 o
   8   4   3        3.22       -2.62      7.04 o
  -8   5   3       36.45       32.08      3.41 o
  -7   5   3       40.31       39.22      3.03 o
  -6   5   3        2.17       -0.36      5.49 o
  -5   5   3      319.95      351.55     11.81 o
  -4   5   3      106.17       96.24      4.70 o
  -3   5   3      851.61      822.96     14.56 o
  -2   5   3      991.68      955.27     14.72 o
  -1   5   3      463.33      461.15      9.93 o
   0   5   3        2.41        1.33      1.60 o
   1   5   3      464.48      539.20      9.72 o
   2   5   3      992.68     1051.66     14.36 o
   3   5   3      851.49      885.29     14.54 o
   4   5   3      106.30       96.32      4.43 o
   5   5   3      320.15      338.13     11.76 o
   6   5   3        2.17       -5.50      5.50 o
   7   5   3       40.29       38.40      3.20 o
   8   5   3       36.36       37.17      3.65 o
  -8   6   3       24.10       25.51      3.17 o
  -7   6   3        4.93       11.39      6.19 o
  -6   6   3       50.31       44.49      3.22 o
  -5   6   3       69.32       85.63      4.19 o
  -4   6   3      168.15      148.35      5.94 o
  -3   6   3      326.87      296.92      9.76 o
  -2   6   3      140.36      158.63      7.34 o
  -1   6   3      300.75      308.26      8.78 o
   0   6   3      202.31      177.14     11.94 o
   1   6   3      300.39      301.95      7.94 o
   2   6   3      140.18      154.28      6.37 o
   3   6   3      326.59      323.58      9.36 o
   4   6   3      167.84      164.96      7.76 o
   5   6   3       69.14       84.80      4.05 o
   6   6   3       50.32       50.50      3.12 o
   7   6   3        4.93        7.25      6.44 o
   8   6   3       24.18       23.20      3.43 o
  -8   7   3        8.25        8.20      3.06 o
  -7   7   3       62.75       75.05      3.94 o
  -6   7   3       11.77       13.63      2.67 o
  -5   7   3      120.31      121.30      6.16 o
  -4   7   3      186.25      180.58      6.98 o
  -3   7   3      180.37      193.97      9.02 o
  -2   7   3       55.57       57.27      2.77 o
  -1   7   3      483.99      491.66     12.00 o
   0   7   3      583.91      608.15     21.32 o
   1   7   3      483.62      499.56     10.85 o
   2   7   3       55.68       54.97      2.42 o
   3   7   3      180.41      171.02      7.99 o
   4   7   3      186.44      183.32      9.17 o
   5   7   3      120.28      124.44      6.08 o
   6   7   3       11.74       14.39      2.62 o
   7   7   3       62.82       62.22      3.87 o
   8   7   3        8.27       12.81      6.54 o
  -7   8   3        3.88        8.79      6.56 o
  -6   8   3       25.89       28.79      3.23 o
  -5   8   3      185.05      192.47      7.91 o
  -4   8   3      168.40      169.54      7.15 o
  -3   8   3       81.51       79.12      3.57 o
  -2   8   3       74.51       77.28      3.93 o
  -1   8   3      130.02      143.02      5.36 o
   0   8   3      167.31      185.54      5.09 o
   1   8   3      129.96      130.84      6.39 o
   2   8   3       74.48       68.43      3.98 o
   3   8   3       81.47       78.36      4.42 o
   4   8   3      168.37      178.84      6.65 o
   5   8   3      185.04      202.60      7.35 o
   6   8   3       25.88       27.36      3.10 o
   7   8   3        3.87        6.82      6.56 o
  -7   9   3       29.84       24.07      2.60 o
  -6   9   3       40.43       37.27      3.64 o
  -5   9   3       13.71       16.69      2.83 o
  -4   9   3       18.58       17.05      3.01 o
  -3   9   3       39.27       38.18      2.88 o
  -2   9   3       28.59       27.88      2.51 o
  -1   9   3       44.12       48.67      2.61 o
   0   9   3        0.35        3.18      2.09 o
   1   9   3       44.10       46.24      2.27 o
   2   9   3       28.58       23.74      2.04 o
   3   9   3       39.22       39.97      2.60 o
   4   9   3       18.57        9.27      6.20 o
   5   9   3       13.72       10.88      2.63 o
   6   9   3       40.41       43.28      3.38 o
   7   9   3       29.80       28.45      2.50 o
  -6  10   3       16.89       16.00      3.45 o
  -5  10   3       29.15       29.65      3.37 o
  -4  10   3        9.30       16.17      2.83 o
  -3  10   3        4.26        4.89      5.74 o
  -2  10   3       30.53       28.93      2.74 o
  -1  10   3       28.67       22.74      2.52 o
   0  10   3        0.21       -3.84      3.94 o
   1  10   3       28.75       28.06      2.15 o
   2  10   3       30.50       30.43      2.29 o
   3  10   3        4.26        7.33      2.10 o
   4  10   3        9.35       12.58      2.54 o
   5  10   3       29.09       32.34      3.08 o
   6  10   3       16.94       19.34      3.26 o
  -6  11   3       24.09       27.28      3.74 o
  -5  11   3       25.55       22.44      3.53 o
  -4  11   3        8.57       16.00      2.90 o
  -3  11   3       78.53       80.17      4.33 o
  -2  11   3       35.87       41.46      3.14 o
  -1  11   3      199.38      202.30      7.21 o
   0  11   3        7.08        8.20      1.30 o
   1  11   3      199.28      200.27      9.59 o
   2  11   3       35.73       34.72      2.65 o
   3  11   3       78.52       77.68      3.98 o
   4  11   3        8.56       12.59      2.61 o
   5  11   3       25.53       12.15      8.76 o
   6  11   3       24.06       18.81      3.73 o
  -5  12   3        6.62        9.40      7.14 o
  -4  12   3       10.71       15.77      3.16 o
  -3  12   3       13.31       12.85      2.94 o
  -2  12   3       68.69       69.70      3.61 o
  -1  12   3      138.92      131.55      6.63 o
   0  12   3        1.76        2.48      4.14 o
   1  12   3      138.89      147.83      6.43 o
   2  12   3       68.80       59.30      3.24 o
   3  12   3       13.31       11.08      6.02 o
   4  12   3       10.67        9.03      6.70 o
   5  12   3        6.65        4.14      3.07 o
  -5  13   3       16.03       17.99      3.18 o
  -4  13   3        3.76        1.08      6.49 o
  -3  13   3       24.12       27.92      3.42 o
  -2  13   3        5.04        3.62      6.40 o
  -1  13   3      213.69      224.18      8.20 o
   0  13   3       61.21       67.30      3.68 o
   1  13   3      213.70      223.23     10.98 o
   2  13   3        5.05        2.07      5.72 o
   3  13   3       24.09       21.77      3.12 o
   4  13   3        3.74       -4.66      6.77 o
   5  13   3       16.05       12.12      6.81 o
  -4  14   3       14.46       14.71      3.29 o
  -3  14   3        8.18        6.41      7.41 o
  -2  14   3       40.16       38.47      3.29 o
  -1  14   3        9.68       10.61      6.58 o
   0  14   3        9.94        7.62      2.23 o
   1  14   3        9.66        8.58      2.52 o
   2  14   3       40.17       38.32      3.08 o
   3  14   3        8.20        6.03      6.15 o
   4  14   3       14.46       13.73      3.23 o
  -3  15   3        3.37       -0.56      6.84 o
  -2  15   3       12.09        9.55      3.36 o
  -1  15   3       26.09       25.87      3.38 o
   0  15   3        0.13        4.46      1.98 o
   1  15   3       26.11       29.81      2.87 o
   2  15   3       12.08        2.92      6.74 o
   3  15   3        3.36        4.13      2.89 o
  -1  16   3        2.94       14.38      3.49 o
   0  16   3        7.04        3.61      4.24 o
   1  16   3        2.94        5.34      5.94 o
   0   0   4       11.46       16.03      3.36 o
   1   0   4      821.03      763.04      6.47 o
   2   0   4      858.94      832.78     15.61 o
   3   0   4       15.74       13.55      1.10 o
   4   0   4        2.41        5.16      2.36 o
   5   0   4       72.50       60.29      2.12 o
   6   0   4      559.00      554.53     11.42 o
   7   0   4      286.03      278.92      8.89 o
   8   0   4        9.30       10.02      6.48 o
  -8   1   4       77.40       80.95      4.58 o
  -7   1   4       10.58        2.78      5.61 o
  -6   1   4      190.26      182.57      6.89 o
  -5   1   4       28.42       27.96      2.11 o
  -4   1   4      300.52      311.97      8.77 o
  -3   1   4      871.77      916.09     12.77 o
  -2   1   4      805.19      825.69     10.42 o
  -1   1   4      953.32      964.36      9.66 o
   0   1   4      443.37      461.56     36.81 o
   1   1   4      953.61      934.50     10.74 o
   2   1   4      804.43      787.79     11.38 o
   3   1   4      870.86      882.15     13.79 o
   4   1   4      300.84      306.29      9.87 o
   5   1   4       28.49       26.59      2.46 o
   6   1   4      189.99      187.67      7.53 o
   7   1   4       10.49       14.70      3.00 o
   8   1   4       77.48       75.65      4.66 o
  -8   2   4       11.61       11.13      6.32 o
  -7   2   4       19.25       21.25      2.73 o
  -6   2   4      127.08      126.34      5.92 o
  -5   2   4       59.26       60.22      2.76 o
  -4   2   4       16.82       17.38      1.67 o
  -3   2   4       42.54       42.46      1.84 o
  -2   2   4     1974.41     2033.66     16.90 o
  -1   2   4     1067.73      995.02     10.18 o
   0   2   4     1038.57      974.25     19.50 o
   1   2   4     1068.87     1025.81     11.36 o
   2   2   4     1975.29     1989.17     17.64 o
   3   2   4       42.69       37.88      2.08 o
   4   2   4       16.89       19.26      1.82 o
   5   2   4       59.10       59.19      2.82 o
   6   2   4      127.14      122.75      5.96 o
   7   2   4       19.17       18.82      3.10 o
   8   2   4       11.67       10.12      7.16 o
  -8   3   4        5.30        8.66      5.25 o
  -7   3   4        4.03        4.67      5.30 o
  -6   3   4       33.44       31.05      2.66 o
  -5   3   4        9.05        9.90      1.95 o
  -4   3   4      109.56      124.61      4.60 o
  -3   3   4     1459.85     1608.80     18.24 o
  -2   3   4      128.64      112.30      5.06 o
  -1   3   4     2083.83     1874.85     15.01 o
   0   3   4     1352.51     1298.78     40.45 o
   1   3   4     2084.57     2023.55     16.75 o
   2   3   4      128.80      133.26      5.25 o
   3   3   4     1459.35     1494.22     17.81 o
   4   3   4      109.64      112.76      4.54 o
   5   3   4        9.12        7.75      4.86 o
   6   3   4       33.46       27.91      2.84 o
   7   3   4        4.04        8.85      6.62 o
   8   3   4        5.32        9.04      7.57 o
  -8   4   4       10.76        0.00      7.39 o
  -7   4   4        1.99        4.41      5.71 o
  -6   4   4       24.96       21.72      2.63 o
  -5   4   4      169.79      171.90      6.23 o
  -4   4   4       89.96       99.46      4.47 o
  -3   4   4      249.87      260.05      8.43 o
  -2   4   4     1217.08     1130.91     14.98 o
  -1   4   4      285.92      202.84      5.95 o
   0   4   4      121.12      125.42      7.76 o
   1   4   4      285.94      272.65      6.90 o
   2   4   4     1216.64     1221.05     15.00 o
   3   4   4      249.90      279.86      8.39 o
   4   4   4       89.94       98.00      4.52 o
   5   4   4      169.78      164.35      6.22 o
   6   4   4       24.98       24.35      2.65 o
   7   4   4        1.98        5.87      6.75 o
   8   4   4       10.77       15.93      3.33 o
  -8   5   4       14.43       16.57      2.94 o
  -7   5   4        5.48       10.31      5.55 o
  -6   5   4       18.39       18.73      2.43 o
  -5   5   4       59.25       61.72      3.22 o
  -4   5   4      166.52      162.87      5.72 o
  -3   5   4      245.28      229.56      8.52 o
  -2   5   4     1588.89     1451.73     18.49 o
  -1   5   4      798.11      704.28     12.27 o
   0   5   4      333.11      334.63     15.54 o
   1   5   4      798.38      868.33     12.74 o
   2   5   4     1588.39     1704.49     18.70 o
   3   5   4      245.08      246.68      8.20 o
   4   5   4      166.46      171.65      7.96 o
   5   5   4       59.34       54.44      2.90 o
   6   5   4       18.38       10.28      5.94 o
   7   5   4        5.49        8.14      5.96 o
   8   5   4       14.39       13.29      3.35 o
  -8   6   4        8.59        9.35      2.97 o
  -7   6   4       15.69       21.13      3.03 o
  -6   6   4       37.40       39.35      3.07 o
  -5   6   4      160.39      163.60      6.91 o
  -4   6   4      151.97      143.72      5.93 o
  -3   6   4      215.28      218.88      8.94 o
  -2   6   4      201.36      173.25      7.98 o
  -1   6   4      347.32      350.28      9.95 o
   0   6   4     1587.20     1614.51     37.30 o
   1   6   4      347.46      377.03      9.00 o
   2   6   4      201.21      216.61      7.42 o
   3   6   4      214.95      236.79      8.45 o
   4   6   4      151.85      158.47      5.79 o
   5   6   4      160.47      163.92      6.39 o
   6   6   4       37.30       38.56      3.09 o
   7   6   4       15.70       23.32      3.08 o
   8   6   4        8.58        9.45      3.04 o
  -7   7   4       10.93        0.96      7.64 o
  -6   7   4       40.87       45.29      3.28 o
  -5   7   4      110.72      117.98      6.32 o
  -4   7   4       32.85       31.31      2.77 o
  -3   7   4       36.16       39.84      2.59 o
  -2   7   4       55.54       55.58      2.69 o
  -1   7   4       57.87       60.55      2.60 o
   0   7   4       71.27       69.46      2.55 o
   1   7   4       57.86       69.99      3.49 o
   2   7   4       55.62       59.24      2.84 o
   3   7   4       36.33       44.24      2.57 o
   4   7   4       32.96       32.31      2.44 o
   5   7   4      110.97      115.65      5.69 o
   6   7   4       40.77       44.79      3.16 o
   7   7   4       10.88        9.92      7.27 o
  -7   8   4        0.15       -4.72      6.73 o
  -6   8   4       11.85       10.94      6.47 o
  -5   8   4       64.66       51.99      3.46 o
  -4   8   4      405.03      368.63     14.02 o
  -3   8   4      456.74      466.40     14.04 o
  -2   8   4       97.54      109.95      5.38 o
  -1   8   4        6.88        8.03      4.23 o
   0   8   4      220.88      209.36      6.39 o
   1   8   4        6.93        6.81      1.54 o
   2   8   4       97.49      113.46      4.66 o
   3   8   4      456.47      444.14     12.40 o
   4   8   4      404.99      397.92     12.89 o
   5   8   4       64.74       55.26      3.15 o
   6   8   4       11.91        5.12      6.36 o
   7   8   4        0.16        6.32      6.32 o
  -7   9   4        7.63       13.03      6.65 o
  -6   9   4       94.95       90.07      4.71 o
  -5   9   4       37.36       35.93      3.33 o
  -4   9   4       43.29       41.93      3.41 o
  -3   9   4       32.96       29.91      2.92 o
  -2   9   4      111.66      118.37      6.05 o
  -1   9   4       54.11       60.29      2.83 o
   0   9   4      126.43      126.31      8.00 o
   1   9   4       53.97       59.19      2.66 o
   2   9   4      111.82      116.89      5.13 o
   3   9   4       32.98       24.33      2.57 o
   4   9   4       43.43       45.69      2.81 o
   5   9   4       37.33       38.63      2.93 o
   6   9   4       94.86       88.81      4.34 o
   7   9   4        7.59       10.41      2.79 o
  -6  10   4       32.16       35.85      3.95 o
  -5  10   4        3.51        6.06      6.55 o
  -4  10   4       83.16       78.17      4.93 o
  -3  10   4       33.49       34.63      3.12 o
  -2  10   4       60.47       65.95      3.79 o
  -1  10   4      105.42      112.68      5.90 o
   0  10   4      201.39      202.68      6.27 o
   1  10   4      105.42      114.55      5.03 o
   2  10   4       60.55       64.62      3.14 o
   3  10   4       33.52       36.64      2.58 o
   4  10   4       83.26       83.88      4.45 o
   5  10   4        3.52        0.86      5.53 o
   6  10   4       32.19       42.66      3.59 o
  -6  11   4        2.67        2.70      6.59 o
  -5  11   4        0.46        8.62      6.82 o
  -4  11   4       56.48       57.91      4.09 o
  -3  11   4       67.85       61.10      3.73 o
  -2  11   4       81.17       81.79      3.76 o
  -1  11   4       25.40       25.88      2.90 o
   0  11   4        1.31        1.28      2.95 o
   1  11   4       25.35       31.12      2.46 o
   2  11   4       81.22       84.00      4.06 o
   3  11   4       67.88       65.50      3.59 o
   4  11   4       56.42       53.62      3.35 o
   5  11   4        0.45        3.35      5.99 o
   6  11   4        2.67        7.91      2.68 o
  -5  12   4        3.33       -5.53      7.45 o
  -4  12   4        4.57       11.96      2.94 o
  -3  12   4       27.98       27.70      3.26 o
  -2  12   4       29.40       31.58      3.09 o
  -1  12   4       19.06       18.59      2.85 o
   0  12   4        0.07       -2.26      3.12 o
   1  12   4       19.06       19.64      2.46 o
   2  12   4       29.37       27.20      2.76 o
   3  12   4       27.98       31.42      2.91 o
   4  12   4        4.57        2.35      6.48 o
   5  12   4        3.33        4.71      6.96 o
  -5  13   4        2.09       -0.53      6.62 o
  -4  13   4       10.25       12.47      6.75 o
  -3  13   4        4.09        7.65      6.18 o
  -2  13   4        1.11        2.32      5.55 o
  -1  13   4        9.01       11.53      5.78 o
   0  13   4        3.27        0.33      4.15 o
   1  13   4        9.02        7.46      2.41 o
   2  13   4        1.11        5.36      5.06 o
   3  13   4        4.10       -6.47      6.47 o
   4  13   4       10.26       12.47      3.20 o
   5  13   4        2.09       -6.97      6.97 o
  -4  14   4        0.46        2.15      6.67 o
  -3  14   4        5.62        8.79      6.11 o
  -2  14   4        4.23        5.84      6.07 o
  -1  14   4        2.31       -2.31      6.51 o
   0  14   4       42.36       44.46      4.55 o
   1  14   4        2.31        6.84      2.35 o
   2  14   4        4.22        4.88      6.42 o
   3  14   4        5.63        8.44      5.94 o
   4  14   4        0.46        8.32      6.20 o
  -3  15   4        1.84        5.22      7.59 o
  -2  15   4        2.07        2.37      6.93 o
  -1  15   4       23.25        5.65      8.42 o
   0  15   4        1.34       -0.04      3.79 o
   1  15   4       23.28       28.70      2.88 o
   2  15   4        2.07       -4.41      4.41 o
   3  15   4        1.85       -1.57      6.94 o
   1   0   5     2164.19     2024.24     12.00 o
   2   0   5      129.68      125.29      3.68 o
   3   0   5       25.89       30.82      1.26 o
   4   0   5      140.45      160.58      6.45 o
   5   0   5       93.05      103.93      3.79 o
   6   0   5        0.29       -0.99     13.68 o
   7   0   5       59.43       57.25      2.70 o
   8   0   5       71.14       79.72      3.55 o
  -8   1   5        3.21       10.06      6.59 o
  -7   1   5       72.12       68.87      3.40 o
  -6   1   5      210.26      203.34      9.92 o
  -5   1   5       44.00       42.51      2.46 o
  -4   1   5      592.55      633.15     12.50 o
  -3   1   5      927.35     1004.33     13.79 o
  -2   1   5      404.53      400.86      7.73 o
  -1   1   5     1365.59     1373.66     12.54 o
   0   1   5     1842.96     1672.92     27.90 o
   1   1   5     1365.19     1322.29     13.93 o
   2   1   5      404.63      384.47      8.77 o
   3   1   5      927.61      989.33     15.44 o
   4   1   5      592.64      582.20     13.50 o
   5   1   5       44.03       38.52      2.81 o
   6   1   5      209.93      215.83     10.73 o
   7   1   5       72.03       65.52      3.85 o
   8   1   5        3.21        5.57      7.92 o
  -8   2   5       39.44       39.15      3.50 o
  -7   2   5       52.20       49.07      3.13 o
  -6   2   5      120.61      114.74      5.78 o
  -5   2   5      160.81      158.89      5.67 o
  -4   2   5      383.90      393.04     10.51 o
  -3   2   5       51.51       44.87      2.33 o
  -2   2   5     1236.16     1265.92     13.89 o
  -1   2   5     1617.51     1546.92     13.80 o
   0   2   5      266.96      231.18     13.86 o
   1   2   5     1617.12     1596.71     15.39 o
   2   2   5     1234.78     1224.61     14.69 o
   3   2   5       51.29       48.70      2.61 o
   4   2   5      383.86      376.23     10.86 o
   5   2   5      160.89      161.72      6.28 o
   6   2   5      120.51      117.45      5.22 o
   7   2   5       52.32       47.70      3.60 o
   8   2   5       39.57       43.96      3.87 o
  -8   3   5        4.94       -3.18      6.76 o
  -7   3   5       68.40       64.46      3.46 o
  -6   3   5       75.74       71.34      3.22 o
  -5   3   5      124.77      121.83      5.40 o
  -4   3   5      263.29      314.91     10.03 o
  -3   3   5      128.90      126.41      5.98 o
  -2   3   5     2604.61     2752.82     21.50 o
  -1   3   5     3473.22     3439.69     21.24 o
   0   3   5       22.55       42.39      3.95 o
   1   3   5     3475.14     3550.69     23.56 o
   2   3   5     2604.41     2733.16     22.33 o
   3   3   5      128.92      127.45      6.10 o
   4   3   5      263.57      305.71      9.76 o
   5   3   5      124.94      140.72      5.71 o
   6   3   5       75.61       70.54      3.46 o
   7   3   5       68.19       67.45      3.87 o
   8   3   5        4.94        1.63      7.63 o
  -8   4   5       55.92       54.21      3.54 o
  -7   4   5       41.37       42.53      3.10 o
  -6   4   5       50.37       47.05      2.86 o
  -5   4   5      271.52      279.77     10.56 o
  -4   4   5      112.99      117.19      5.00 o
  -3   4   5      428.31      418.28     10.62 o
  -2   4   5      451.56      461.11     10.00 o
  -1   4   5       15.78       15.78      1.30 o
   0   4   5     1589.76     1589.89     55.48 o
   1   4   5       15.71       21.30      1.41 o
   2   4   5      450.36      480.96     10.23 o
   3   4   5      428.42      416.34     10.31 o
   4   4   5      112.90      111.82      5.02 o
   5   4   5      271.50      258.80     10.65 o
   6   4   5       50.25       41.77      3.21 o
   7   4   5       41.38       40.86      3.52 o
   8   4   5       56.18       54.13      4.32 o
  -8   5   5        1.79       -6.64      6.64 o
  -7   5   5       47.62       47.13      3.15 o
  -6   5   5       30.86       28.38      2.74 o
  -5   5   5      592.90      628.48     16.07 o
  -4   5   5      570.31      598.10     14.15 o
  -3   5   5      115.54      117.89      4.65 o
  -2   5   5      464.60      458.27     10.86 o
  -1   5   5     3876.30     3418.59     25.31 o
   0   5   5      276.90      293.33      5.50 o
   1   5   5     3878.09     4072.68     28.01 o
   2   5   5      464.67      508.76     10.72 o
   3   5   5      115.49      117.91      4.35 o
   4   5   5      570.84      557.81     13.44 o
   5   5   5      593.01      589.36     15.20 o
   6   5   5       30.80       25.32      2.76 o
   7   5   5       47.46       45.07      3.64 o
   8   5   5        1.82       -3.76      7.16 o
  -8   6   5       15.31       13.73      2.98 o
  -7   6   5       55.01       52.18      3.53 o
  -6   6   5       63.88       67.82      3.80 o
  -5   6   5      129.75      137.02      6.67 o
  -4   6   5      114.88      110.95      5.62 o
  -3   6   5      122.78      123.00      5.24 o
  -2   6   5      169.84      152.15      7.56 o
  -1   6   5       23.89       24.52      1.75 o
   0   6   5        0.15        2.11      2.22 o
   1   6   5       23.95       26.71      1.61 o
   2   6   5      169.31      178.42      7.13 o
   3   6   5      122.43      119.10      4.61 o
   4   6   5      114.88      129.48      5.11 o
   5   6   5      129.72      122.57      6.12 o
   6   6   5       63.80       62.18      3.42 o
   7   6   5       54.93       51.48      3.85 o
   8   6   5       15.28       21.23      3.41 o
  -7   7   5        6.96        8.05      2.98 o
  -6   7   5      121.79      129.45      6.71 o
  -5   7   5       53.63       52.97      3.33 o
  -4   7   5       52.99       52.38      3.22 o
  -3   7   5        3.69        7.65      4.52 o
  -2   7   5      348.61      350.07     11.65 o
  -1   7   5       63.57       59.55      2.90 o
   0   7   5       25.37       30.77      3.55 o
   1   7   5       63.53       62.47      3.21 o
   2   7   5      348.74      373.87     10.43 o
   3   7   5        3.68        6.52      1.63 o
   4   7   5       53.09       56.72      2.75 o
   5   7   5       53.64       60.20      3.12 o
   6   7   5      121.71      103.32      5.26 o
   7   7   5        6.97        5.28      6.63 o
  -7   8   5       66.53       75.02      4.29 o
  -6   8   5        9.46        7.22      6.52 o
  -5   8   5       10.56        7.20      2.69 o
  -4   8   5       11.00        6.44      5.97 o
  -3   8   5       48.68       51.31      3.17 o
  -2   8   5       44.42       48.17      2.86 o
  -1   8   5      118.44      121.60      5.86 o
   0   8   5        2.87        0.01      3.66 o
   1   8   5      118.44      117.77      4.51 o
   2   8   5       44.42       47.08      2.32 o
   3   8   5       48.61       52.33      2.64 o
   4   8   5       11.01       12.55      2.27 o
   5   8   5       10.56       -4.11      5.11 o
   6   8   5        9.46        9.43      2.71 o
   7   8   5       66.54       60.92      3.86 o
  -7   9   5       37.03       49.04      3.95 o
  -6   9   5        6.77        5.26      7.37 o
  -5   9   5       54.72       54.54      3.65 o
  -4   9   5        6.52        3.09      6.60 o
  -3   9   5       83.86       76.15      3.79 o
  -2   9   5      199.84      202.58      7.61 o
  -1   9   5        6.10        2.24      5.49 o
   0   9   5      202.58      208.60     15.38 o
   1   9   5        6.11        7.15      3.59 o
   2   9   5      199.79      199.90      9.21 o
   3   9   5       83.85       78.90      3.51 o
   4   9   5        6.50        9.59      5.10 o
   5   9   5       54.72       54.80      3.20 o
   6   9   5        6.79       10.38      5.73 o
   7   9   5       37.03       42.50      3.45 o
  -6  10   5       14.88       16.68      3.39 o
  -5  10   5        7.10        6.14      6.40 o
  -4  10   5       82.84       77.48      4.12 o
  -3  10   5       22.19       17.74      2.88 o
  -2  10   5       43.00       40.38      3.23 o
  -1  10   5      244.86      236.76     11.73 o
   0  10   5      358.44      336.97     11.15 o
   1  10   5      245.03      250.43      9.77 o
   2  10   5       43.09       37.38      2.71 o
   3  10   5       22.14       21.07      2.32 o
   4  10   5       82.94       80.60      3.89 o
   5  10   5        7.12        8.13      5.76 o
   6  10   5       14.90       16.33      3.23 o
  -6  11   5       22.06       22.92      3.53 o
  -5  11   5       17.22       13.62      3.42 o
  -4  11   5      144.02      147.26      7.69 o
  -3  11   5       10.40        3.82      6.76 o
  -2  11   5       17.63       22.54      2.84 o
  -1  11   5      294.95      309.55     12.39 o
   0  11   5       76.67       77.49      2.72 o
   1  11   5      294.63      303.52     11.39 o
   2  11   5       17.60       14.71      2.39 o
   3  11   5       10.39        6.18      5.96 o
   4  11   5      143.92      144.08      7.42 o
   5  11   5       17.18       10.41      6.83 o
   6  11   5       22.06       25.83      3.13 o
  -5  12   5        6.67       12.19      3.13 o
  -4  12   5        3.09       -1.05      5.85 o
  -3  12   5       26.18       26.25      3.24 o
  -2  12   5        9.97       11.37      5.92 o
  -1  12   5        4.56        3.73      5.61 o
   0  12   5       67.40       71.79      2.16 o
   1  12   5        4.56       -0.37      4.69 o
   2  12   5       10.01       -0.39      5.14 o
   3  12   5       26.17       34.46      2.76 o
   4  12   5        3.12       -6.50      6.89 o
   5  12   5        6.66        3.10      6.84 o
  -4  13   5       23.94       26.76      3.55 o
  -3  13   5        8.06        4.78      7.06 o
  -2  13   5        5.23        6.86      6.27 o
  -1  13   5      101.09      103.55      5.10 o
   0  13   5        5.91        4.09      3.79 o
   1  13   5      101.14      108.94      5.97 o
   2  13   5        5.22        0.42      5.18 o
   3  13   5        8.06       12.57      2.70 o
   4  13   5       23.92       26.51      3.18 o
  -4  14   5       10.68       14.78      3.15 o
  -3  14   5        2.18        9.24      6.11 o
  -2  14   5       12.50       13.12      7.13 o
  -1  14   5        0.50        1.33      5.80 o
   0  14   5       35.24       37.17      2.95 o
   1  14   5        0.50        8.81      5.39 o
   2  14   5       12.54       16.18      2.67 o
   3  14   5        2.19        9.86      5.31 o
   4  14   5       10.66        8.30      7.04 o
  -2  15   5        2.00       -2.99      6.68 o
  -1  15   5       24.64       23.51      3.03 o
   0  15   5        3.16        4.85      3.40 o
   1  15   5       24.65       16.63      2.88 o
   2  15   5        2.00        4.47      2.60 o
   0   0   6        7.64       16.35      0.85 o
   1   0   6     1825.97     1845.05     19.65 o
   2   0   6       38.27       37.59      1.25 o
   3   0   6      553.46      576.34      8.28 o
   4   0   6        9.99       12.44      6.07 o
   5   0   6      358.43      343.13      8.67 o
   6   0   6        7.12       11.78      2.08 o
   7   0   6      203.45      205.44      6.02 o
   8   0   6       19.24       21.53      2.71 o
  -8   1   6       93.89       88.40      4.65 o
  -7   1   6        1.30        4.86      5.61 o
  -6   1   6      558.22      536.66     15.14 o
  -5   1   6       21.16       19.50      2.33 o
  -4   1   6       88.81       93.36      4.16 o
  -3   1   6      249.76      251.79      7.52 o
  -2   1   6      804.31      806.75     11.38 o
  -1   1   6      157.46      157.85      5.16 o
   0   1   6     1365.18     1159.85     16.82 o
   1   1   6      157.64      154.63      5.87 o
   2   1   6      804.43      792.73     12.93 o
   3   1   6      249.45      242.02      8.57 o
   4   1   6       88.99       77.48      3.83 o
   5   1   6       21.24       11.61      6.30 o
   6   1   6      558.40      521.20     16.56 o
   7   1   6        1.28        7.66      6.17 o
   8   1   6       93.92       87.83      4.83 o
  -8   2   6       25.93       21.68      3.14 o
  -7   2   6       84.32       82.64      4.14 o
  -6   2   6       10.43       10.09      5.65 o
  -5   2   6      247.47      244.09      9.80 o
  -4   2   6        7.73        4.23      3.86 o
  -3   2   6      100.52       96.56      3.67 o
  -2   2   6      340.06      371.70      8.17 o
  -1   2   6      483.50      483.71      8.59 o
   0   2   6      139.74      115.42      3.30 o
   1   2   6      483.06      461.77      9.21 o
   2   2   6      340.70      354.37      8.92 o
   3   2   6      100.70       94.19      4.21 o
   4   2   6        7.69        7.08      4.13 o
   5   2   6      247.34      216.42     10.59 o
   6   2   6       10.38        5.91      6.43 o
   7   2   6       84.39       89.06      4.73 o
   8   2   6       26.02       30.56      3.64 o
  -8   3   6       40.24       47.80      3.33 o
  -7   3   6       29.83       31.68      2.63 o
  -6   3   6       56.61       60.64      3.32 o
  -5   3   6       92.38       86.23      4.92 o
  -4   3   6       26.38       26.84      2.05 o
  -3   3   6       29.39       42.44      1.92 o
  -2   3   6      254.95      239.14      6.86 o
  -1   3   6     2010.40     2108.93     17.84 o
   0   3   6     2989.35     2996.70     31.54 o
   1   3   6     2009.54     2061.43     19.19 o
   2   3   6      254.87      246.87      7.79 o
   3   3   6       29.40       33.13      1.98 o
   4   3   6       26.37       29.11      2.27 o
   5   3   6       92.24       87.32      3.85 o
   6   3   6       56.65       60.75      3.30 o
   7   3   6       29.78       23.16      3.25 o
   8   3   6       40.25       54.02      4.17 o
  -8   4   6        1.05        0.28      4.15 o
  -7   4   6       23.53       23.66      3.02 o
  -6   4   6       45.30       45.27      2.79 o
  -5   4   6       28.12       36.39      2.49 o
  -4   4   6      457.62      492.76     12.69 o
  -3   4   6       16.30       20.67      1.78 o
  -2   4   6      575.73      690.11     11.95 o
  -1   4   6     1123.10     1107.92     13.66 o
   0   4   6      380.19      387.38      6.13 o
   1   4   6     1122.69     1154.34     15.04 o
   2   4   6      575.57      661.24     12.23 o
   3   4   6       16.30       16.35      1.84 o
   4   4   6      457.66      456.16     12.35 o
   5   4   6       28.12       32.74      2.85 o
   6   4   6       45.27       49.53      3.21 o
   7   4   6       23.54       26.87      3.44 o
   8   4   6        1.04       -5.07      5.58 o
  -8   5   6       21.00       22.14      2.99 o
  -7   5   6       45.66       49.01      3.26 o
  -6   5   6       26.70       22.61      2.65 o
  -5   5   6      103.15      104.44      5.48 o
  -4   5   6      224.09      246.92      9.76 o
  -3   5   6      183.74      190.54      8.31 o
  -2   5   6      131.93      118.69      4.22 o
  -1   5   6      176.24      207.65      6.68 o
   0   5   6     1315.23     1297.54     28.52 o
   1   5   6      176.40      230.95      7.50 o
   2   5   6      131.83      138.83      6.30 o
   3   5   6      183.58      180.02      7.66 o
   4   5   6      224.13      242.95      9.74 o
   5   5   6      103.32      101.20      5.71 o
   6   5   6       26.74       24.76      2.85 o
   7   5   6       45.65       46.89      3.68 o
   8   5   6       21.00       22.60      3.76 o
  -7   6   6       34.09       30.55      3.29 o
  -6   6   6       60.93       65.26      3.33 o
  -5   6   6       70.11       67.31      3.75 o
  -4   6   6      330.09      296.23     11.88 o
  -3   6   6       15.56       16.32      2.04 o
  -2   6   6      465.88      422.59     11.42 o
  -1   6   6       93.34       90.75      3.73 o
   0   6   6      408.80      376.97      6.69 o
   1   6   6       93.52       99.97      3.97 o
   2   6   6      465.79      452.45     11.38 o
   3   6   6       15.63       14.61      1.94 o
   4   6   6      329.95      343.52     11.67 o
   5   6   6       70.12       64.39      3.19 o
   6   6   6       60.83       59.66      3.47 o
   7   6   6       34.06       34.13      3.50 o
  -7   7   6        5.44        7.36      6.42 o
  -6   7   6       19.59       22.49      3.08 o
  -5   7   6      131.97      136.22      6.75 o
  -4   7   6       14.87       12.13      2.66 o
  -3   7   6       11.88       11.57      2.30 o
  -2   7   6      100.64       97.75      4.23 o
  -1   7   6       12.56        6.23      4.13 o
   0   7   6      244.02      218.99      5.59 o
   1   7   6       12.62        6.14      3.63 o
   2   7   6      100.84      106.14      4.56 o
   3   7   6       11.83       14.57      1.88 o
   4   7   6       14.97       14.76      2.21 o
   5   7   6      132.12      131.59      6.38 o
   6   7   6       19.74       21.95      2.90 o
   7   7   6        5.42       11.75      5.99 o
  -7   8   6       16.58        0.00      8.17 o
  -6   8   6       16.17       14.47      3.22 o
  -5   8   6        2.63        6.26      6.70 o
  -4   8   6       24.80       19.34      2.84 o
  -3   8   6      388.26      387.43     13.62 o
  -2   8   6       50.30       48.03      2.93 o
  -1   8   6       51.54       54.13      2.88 o
   0   8   6      111.17      105.57      3.18 o
   1   8   6       51.74       52.30      2.31 o
   2   8   6       50.29       49.48      2.46 o
   3   8   6      388.08      367.13     12.05 o
   4   8   6       24.82       24.84      2.35 o
   5   8   6        2.61        7.58      4.77 o
   6   8   6       16.15       17.86      2.77 o
   7   8   6       16.60       17.26      3.22 o
  -7   9   6        4.12       -8.07      8.07 o
  -6   9   6       37.70       42.51      3.73 o
  -5   9   6       25.22       28.13      3.27 o
  -4   9   6        8.95       -0.90      6.43 o
  -3   9   6       27.08       28.43      3.10 o
  -2   9   6       21.56       26.61      2.95 o
  -1   9   6       22.26       26.97      3.10 o
   0   9   6        0.04        1.68      3.59 o
   1   9   6       22.31       17.14      2.17 o
   2   9   6       21.52       22.77      2.26 o
   3   9   6       27.04       26.80      2.39 o
   4   9   6        8.99        7.69      2.13 o
   5   9   6       25.21       26.57      2.75 o
   6   9   6       37.64       35.26      3.31 o
   7   9   6        4.11        9.28      6.58 o
  -6  10   6       13.33       12.18      7.63 o
  -5  10   6        9.15       15.14      3.05 o
  -4  10   6        4.77       11.46      2.68 o
  -3  10   6       14.89       12.35      6.77 o
  -2  10   6      177.98      180.18      7.81 o
  -1  10   6      350.48      320.10     14.55 o
   0  10   6        0.02        0.87      3.19 o
   1  10   6      350.35      322.16     11.32 o
   2  10   6      177.87      183.03      6.57 o
   3  10   6       14.81       19.89      2.17 o
   4  10   6        4.79        3.47      5.21 o
   5  10   6        9.14       15.91      2.63 o
   6  10   6       13.34       17.32      3.01 o
  -6  11   6        8.66        5.91      6.81 o
  -5  11   6        5.77       10.02      2.99 o
  -4  11   6        2.18        3.59      7.33 o
  -3  11   6        6.40        4.91      6.56 o
  -2  11   6       41.43       41.50      3.48 o
  -1  11   6      118.25      113.05      7.40 o
   0  11   6      153.24      156.20      4.54 o
   1  11   6      118.37      112.23      5.80 o
   2  11   6       41.42       39.23      2.78 o
   3  11   6        6.41        5.45      5.16 o
   4  11   6        2.18        1.28      5.94 o
   5  11   6        5.76        6.01      2.68 o
   6  11   6        8.67       10.70      6.81 o
  -5  12   6       13.43        6.89      3.02 o
  -4  12   6       14.16       10.05      7.68 o
  -3  12   6        6.34        0.00      6.72 o
  -2  12   6       20.21       20.02      3.23 o
  -1  12   6       42.56       43.84      3.40 o
   0  12   6       65.22       71.22      3.98 o
   1  12   6       42.56       37.60      2.82 o
   2  12   6       20.21       20.74      2.43 o
   3  12   6        6.34        5.06      5.76 o
   4  12   6       14.17       12.95      2.82 o
   5  12   6       13.43        1.75      5.12 o
  -4  13   6       35.92       28.12      3.77 o
  -3  13   6        3.42        6.09      6.77 o
  -2  13   6        0.83        2.15      6.92 o
  -1  13   6       25.20        8.06      7.19 o
   0  13   6       36.73       33.06      1.94 o
   1  13   6       25.21       27.99      2.69 o
   2  13   6        0.83        3.53      2.24 o
   3  13   6        3.42        2.28      5.57 o
   4  13   6       35.92       38.41      3.45 o
  -3  14   6       24.44       25.33      3.16 o
  -2  14   6        3.77       -6.99      6.99 o
  -1  14   6        4.25        6.77      5.55 o
   0  14   6        2.64        2.69      3.50 o
   1  14   6        4.26        5.17      5.06 o
   2  14   6        3.77        1.35      5.55 o
   3  14   6       24.47       22.44      2.28 o
  -2  15   6        1.17        6.52      5.95 o
  -1  15   6        2.11       -1.64      4.53 o
   0  15   6        0.26        5.41      2.59 o
   1  15   6        2.12        0.46      5.75 o
   2  15   6        1.16        2.86      5.72 o
   1   0   7       74.20       77.30      2.28 o
   2   0   7       13.85        8.73      3.47 o
   3   0   7        5.79        1.81      2.60 o
   4   0   7       65.67       62.13      2.21 o
   5   0   7      693.01      720.71     12.22 o
   6   0   7        2.04        1.89      4.43 o
   7   0   7        0.06       -4.60      4.60 o
   8   0   7       22.72       14.24      5.95 o
  -8   1   7        3.05        6.77      5.96 o
  -7   1   7        9.80        6.99      6.02 o
  -6   1   7      119.00      121.35      6.04 o
  -5   1   7       18.36       25.95      2.52 o
  -4   1   7      125.74      140.95      6.98 o
  -3   1   7       56.70       51.92      2.52 o
  -2   1   7      165.11      184.50      6.08 o
  -1   1   7      521.55      532.00      9.39 o
   0   1   7        0.05       -4.21      4.21 o
   1   1   7      521.86      497.26     10.25 o
   2   1   7      165.09      181.05      7.04 o
   3   1   7       56.73       52.91      3.11 o
   4   1   7      125.92      128.48      5.62 o
   5   1   7       18.33       23.67      2.92 o
   6   1   7      118.80      126.81      7.01 o
   7   1   7        9.82        7.42      7.62 o
   8   1   7        3.05       11.84      3.52 o
  -8   2   7       28.96       34.00      3.07 o
  -7   2   7       25.16       30.13      2.81 o
  -6   2   7       52.32       57.14      3.36 o
  -5   2   7      184.38      188.02      9.15 o
  -4   2   7        7.30        4.69      4.10 o
  -3   2   7      105.37      112.82      5.46 o
  -2   2   7      229.08      267.83      7.28 o
  -1   2   7     1121.36     1163.64     13.97 o
   0   2   7      263.43      225.63      6.06 o
   1   2   7     1121.69     1125.51     14.91 o
   2   2   7      228.64      264.58      8.27 o
   3   2   7      105.40       96.69      4.29 o
   4   2   7        7.24        9.04      2.05 o
   5   2   7      184.46      168.94      6.89 o
   6   2   7       52.37       52.02      3.47 o
   7   2   7       25.23       24.06      3.38 o
   8   2   7       29.07        3.99     10.10 o
  -8   3   7       11.23        4.25      4.06 o
  -7   3   7      126.33      111.10      4.63 o
  -6   3   7       26.86       30.94      2.58 o
  -5   3   7      418.79      432.03     12.49 o
  -4   3   7      116.32      133.56      5.04 o
  -3   3   7      272.21      321.16      9.10 o
  -2   3   7     1793.74     1848.99     18.96 o
  -1   3   7     1791.16     1955.64     18.28 o
   0   3   7      173.43      175.69      4.51 o
   1   3   7     1791.77     1821.16     19.29 o
   2   3   7     1793.91     1839.75     20.50 o
   3   3   7      272.24      304.02      9.74 o
   4   3   7      116.42      122.15      5.38 o
   5   3   7      418.72      416.98     13.69 o
   6   3   7       26.86       29.82      2.94 o
   7   3   7      126.12      125.13      5.95 o
   8   3   7       11.22       11.08      4.74 o
  -8   4   7        9.38        9.80      2.77 o
  -7   4   7        0.44       -2.88      5.70 o
  -6   4   7        1.79        1.10      4.95 o
  -5   4   7      173.47      179.88      6.63 o
  -4   4   7      256.05      257.25      9.52 o
  -3   4   7      150.77      174.02      7.38 o
  -2   4   7       21.09       16.00      1.45 o
  -1   4   7        9.66        7.77      1.27 o
   0   4   7      331.24      329.46     15.48 o
   1   4   7        9.66        5.91      3.51 o
   2   4   7       20.92       18.12      1.61 o
   3   4   7      150.68      147.70      7.22 o
   4   4   7      255.49      255.27     10.37 o
   5   4   7      173.46      186.59      7.10 o
   6   4   7        1.81        2.93      5.82 o
   7   4   7        0.44       -4.98      7.36 o
   8   4   7        9.48        4.57      7.84 o
  -8   5   7        9.06        6.04      6.95 o
  -7   5   7       11.55        2.98      6.26 o
  -6   5   7        6.51        0.76      5.64 o
  -5   5   7      362.08      372.77     12.78 o
  -4   5   7      155.60      177.96      6.26 o
  -3   5   7      259.93      276.55      9.71 o
  -2   5   7      107.57      107.94      4.10 o
  -1   5   7      161.25      195.09      6.64 o
   0   5   7       30.50       23.52      1.16 o
   1   5   7      161.36      168.18      6.83 o
   2   5   7      107.64      109.19      4.36 o
   3   5   7      259.82      277.64      9.20 o
   4   5   7      155.57      176.05      8.28 o
   5   5   7      361.87      376.32     12.91 o
   6   5   7        6.48       -2.93      5.89 o
   7   5   7       11.51       -3.96      7.46 o
   8   5   7        9.06       17.37      3.51 o
  -7   6   7       13.77       23.28      2.98 o
  -6   6   7       83.60       86.98      4.78 o
  -5   6   7       32.00       28.71      2.92 o
  -4   6   7        6.13       13.24      2.33 o
  -3   6   7        7.67       10.25      1.99 o
  -2   6   7       90.69       74.49      3.60 o
  -1   6   7      252.00      235.94      7.77 o
   0   6   7      486.88      464.15     14.28 o
   1   6   7      252.27      249.93      8.63 o
   2   6   7       90.96       87.47      4.32 o
   3   6   7        7.61        6.59      4.15 o
   4   6   7        6.12        0.93      4.98 o
   5   6   7       32.03       25.78      2.80 o
   6   6   7       83.67       77.65      4.44 o
   7   6   7       13.83       17.22      3.11 o
  -7   7   7       12.42       12.90      6.81 o
  -6   7   7       25.62       29.90      3.03 o
  -5   7   7      102.59       97.63      4.28 o
  -4   7   7       32.19       33.06      2.86 o
  -3   7   7       52.39       52.50      2.93 o
  -2   7   7      129.82      136.17      5.67 o
  -1   7   7      378.08      364.07     10.54 o
   0   7   7      476.76      483.15      8.26 o
   1   7   7      378.09      384.05     10.80 o
   2   7   7      129.93      133.68      5.09 o
   3   7   7       52.39       56.02      2.61 o
   4   7   7       32.26       32.00      2.53 o
   5   7   7      102.52       94.36      5.77 o
   6   7   7       25.61       23.44      2.95 o
   7   7   7       12.44        7.54      6.57 o
  -7   8   7       14.33       17.74      3.31 o
  -6   8   7       30.09       31.67      3.33 o
  -5   8   7        0.83        0.00      5.79 o
  -4   8   7       17.61       15.30      2.77 o
  -3   8   7      110.76      108.16      4.96 o
  -2   8   7      243.66      220.67     11.00 o
  -1   8   7      218.45      218.44      9.75 o
   0   8   7        9.94        5.95      3.81 o
   1   8   7      218.52      222.44      9.08 o
   2   8   7      243.64      241.72      9.60 o
   3   8   7      110.70      111.67      5.34 o
   4   8   7       17.63        9.67      5.66 o
   5   8   7        0.83       -0.77      5.17 o
   6   8   7       30.09       31.54      3.04 o
   7   8   7       14.32       11.87      3.10 o
  -6   9   7        6.21        4.78      7.51 o
  -5   9   7        7.88        8.17      3.01 o
  -4   9   7       11.11        9.22      6.11 o
  -3   9   7        0.47       -1.76      5.43 o
  -2   9   7      420.07      422.03     15.28 o
  -1   9   7      446.50      420.82     14.91 o
   0   9   7      484.56      446.12      8.87 o
   1   9   7      446.39      415.22     12.40 o
   2   9   7      419.96      409.62     12.53 o
   3   9   7        0.48        3.03      4.50 o
   4   9   7       11.10        8.45      5.00 o
   5   9   7        7.87        2.45      5.65 o
   6   9   7        6.19       -4.13      6.88 o
  -6  10   7        5.76        1.37      5.17 o
  -5  10   7        0.55       -6.94      6.94 o
  -4  10   7        1.50        7.30      5.78 o
  -3  10   7       48.88       50.81      3.48 o
  -2  10   7       71.61       61.05      3.77 o
  -1  10   7      174.94      186.12      8.74 o
   0  10   7      114.60      103.88      4.54 o
   1  10   7      174.84      172.09      6.43 o
   2  10   7       71.72       61.93      3.41 o
   3  10   7       48.99       54.16      2.89 o
   4  10   7        1.49        0.00      5.07 o
   5  10   7        0.55       -0.44      5.67 o
   6  10   7        5.75        7.98      3.97 o
  -5  11   7       21.33       19.28      3.52 o
  -4  11   7       31.78       30.36      3.38 o
  -3  11   7        3.99        7.51      5.83 o
  -2  11   7      149.38      161.15      7.84 o
  -1  11   7       84.35       87.50      4.40 o
   0  11   7        9.76       10.21      2.04 o
   1  11   7       84.26       76.80      3.21 o
   2  11   7      149.33      155.83      6.67 o
   3  11   7        3.99        7.91      4.68 o
   4  11   7       31.81       31.22      3.02 o
   5  11   7       21.33       25.61      3.03 o
  -5  12   7        3.19       12.83      6.43 o
  -4  12   7        1.09        2.11      6.42 o
  -3  12   7       15.39       16.56      3.32 o
  -2  12   7       14.35        6.42      7.29 o
  -1  12   7        0.96       11.58      7.08 o
   0  12   7        0.57       -3.23      5.63 o
   1  12   7        0.96        6.15      4.68 o
   2  12   7       14.41       14.81      2.38 o
   3  12   7       15.38        3.83      6.57 o
   4  12   7        1.11       -3.71      6.06 o
   5  12   7        3.19        2.39      7.01 o
  -4  13   7       17.33       22.16      3.31 o
  -3  13   7        0.47       10.32      6.59 o
  -2  13   7        1.62        0.00      7.04 o
  -1  13   7       51.97       53.41      4.42 o
   0  13   7        1.05       -5.02      5.02 o
   1  13   7       51.93       49.14      3.15 o
   2  13   7        1.62       -6.07      6.07 o
   3  13   7        0.48       -0.92      5.81 o
   4  13   7       17.33       23.62      3.04 o
  -3  14   7        1.65        9.12      8.34 o
  -2  14   7        1.45        7.23      8.34 o
  -1  14   7        1.08       -6.87      6.87 o
   0  14   7        2.02        3.05      3.72 o
   1  14   7        1.08       -2.67      5.33 o
   2  14   7        1.46        2.29      5.47 o
   3  14   7        1.65       -0.96      6.29 o
  -1  15   7        4.08        1.18      4.95 o
   0  15   7        6.01        2.70      3.94 o
   1  15   7        4.08       -1.42      6.69 o
   0   0   8      192.59      144.82      4.13 o
   1   0   8      269.38      274.10      5.96 o
   2   0   8     1355.28     1320.15     22.76 o
   3   0   8      223.54      212.65     13.06 o
   4   0   8      130.50      127.45      4.10 o
   5   0   8       37.29       44.10      2.18 o
   6   0   8       53.33       48.81      2.43 o
   7   0   8       90.09       91.65      3.36 o
   8   0   8        3.57        4.44      3.75 o
  -8   1   8       20.85       21.05      2.27 o
  -7   1   8       25.01        9.25      6.89 o
  -6   1   8       42.60       41.82      3.00 o
  -5   1   8      202.15      199.90      9.49 o
  -4   1   8       74.20       77.21      4.10 o
  -3   1   8       91.40       89.70      3.88 o
  -2   1   8      198.18      223.58      7.15 o
  -1   1   8      644.72      686.16     11.35 o
   0   1   8      118.04      100.34      2.90 o
   1   1   8      644.29      647.01     12.41 o
   2   1   8      198.32      209.30      8.22 o
   3   1   8       91.29       88.54      3.87 o
   4   1   8       73.95       70.24      3.15 o
   5   1   8      201.96      199.48      8.02 o
   6   1   8       42.56       39.71      3.53 o
   7   1   8       25.04       25.34      3.45 o
   8   1   8       20.85       23.55      2.61 o
  -8   2   8        4.43       -1.85      6.34 o
  -7   2   8       15.36       17.09      2.79 o
  -6   2   8       28.74       30.97      2.68 o
  -5   2   8      188.14      185.82      6.62 o
  -4   2   8       92.36       92.08      4.50 o
  -3   2   8       63.59       66.75      3.59 o
  -2   2   8      431.22      451.79      9.72 o
  -1   2   8       77.81       81.82      3.24 o
   0   2   8        3.52       10.06      2.41 o
   1   2   8       77.87       76.77      3.75 o
   2   2   8      431.83      455.09     11.06 o
   3   2   8       63.84       65.34      3.33 o
   4   2   8       92.49       94.06      5.12 o
   5   2   8      188.34      188.90      7.27 o
   6   2   8       28.70       26.50      3.13 o
   7   2   8       15.42        8.57      8.17 o
   8   2   8        4.48       -3.45      7.58 o
  -8   3   8       53.18       49.57      3.63 o
  -7   3   8       40.50       32.61      3.14 o
  -6   3   8       63.07       55.31      3.17 o
  -5   3   8       25.31       24.46      2.56 o
  -4   3   8       65.01       65.86      2.98 o
  -3   3   8       57.67       65.57      2.93 o
  -2   3   8       22.98       25.44      1.70 o
  -1   3   8      791.75      906.56     13.39 o
   0   3   8       11.39       12.14      2.32 o
   1   3   8      791.26      844.82     14.09 o
   2   3   8       22.93       24.28      1.88 o
   3   3   8       57.70       63.53      2.83 o
   4   3   8       65.05       62.93      2.91 o
   5   3   8       25.21       15.66      2.95 o
   6   3   8       63.03       63.71      3.54 o
   7   3   8       40.47       41.06      3.66 o
   8   3   8       53.17       59.57      4.46 o
  -8   4   8       39.63       40.21      3.41 o
  -7   4   8        0.12        2.95      5.57 o
  -6   4   8       40.28       35.93      2.94 o
  -5   4   8       37.57       37.42      2.75 o
  -4   4   8      140.09      126.26      5.28 o
  -3   4   8        2.60        6.45      3.30 o
  -2   4   8       91.48       93.50      3.86 o
  -1   4   8      115.75      125.08      5.46 o
   0   4   8      278.73      297.59      6.15 o
   1   4   8      115.81      122.31      4.25 o
   2   4   8       91.45       90.83      4.17 o
   3   4   8        2.60        1.08      3.79 o
   4   4   8      140.01      126.70      5.70 o
   5   4   8       37.61       36.18      3.16 o
   6   4   8       40.31       34.53      3.32 o
   7   4   8        0.12       -1.56      6.65 o
   8   4   8       39.64       46.48      4.28 o
  -7   5   8        4.47        0.87      6.03 o
  -6   5   8       41.14       42.72      2.93 o
  -5   5   8      188.45      209.16     10.21 o
  -4   5   8       33.50       34.59      2.57 o
  -3   5   8        6.71        4.09      4.04 o
  -2   5   8       15.21       15.23      1.62 o
  -1   5   8      163.58      156.68      6.43 o
   0   5   8      986.70      970.87     27.16 o
   1   5   8      163.45      158.67      7.11 o
   2   5   8       15.19       15.38      1.83 o
   3   5   8        6.72        6.67      4.66 o
   4   5   8       33.47       33.45      2.60 o
   5   5   8      188.62      197.40      7.37 o
   6   5   8       41.20       47.40      3.21 o
   7   5   8        4.48        7.76      6.77 o
  -7   6   8       28.73       26.95      3.28 o
  -6   6   8       37.48       36.19      2.98 o
  -5   6   8       75.26       86.39      3.51 o
  -4   6   8       14.35       15.76      2.41 o
  -3   6   8       22.48       24.25      2.29 o
  -2   6   8      360.99      407.74     11.56 o
  -1   6   8      185.90      186.30      7.27 o
   0   6   8      241.14      237.11      5.91 o
   1   6   8      185.97      182.23      7.86 o
   2   6   8      361.30      360.54     10.91 o
   3   6   8       22.44       20.36      2.21 o
   4   6   8       14.31        3.63      5.09 o
   5   6   8       75.20       74.59      4.70 o
   6   6   8       37.43       39.92      3.23 o
   7   6   8       28.77       30.29      3.61 o
  -7   7   8        6.29        6.86      7.62 o
  -6   7   8       51.86       51.42      3.58 o
  -5   7   8       32.51       30.96      2.96 o
  -4   7   8       37.87       43.64      3.07 o
  -3   7   8       19.64       22.89      2.41 o
  -2   7   8      110.32      101.95      5.57 o
  -1   7   8      247.14      246.10      8.96 o
   0   7   8      418.24      420.30      8.01 o
   1   7   8      247.06      246.46      9.23 o
   2   7   8      110.35      115.54      4.89 o
   3   7   8       19.62       18.10      2.18 o
   4   7   8       37.84       41.07      2.72 o
   5   7   8       32.53       28.51      2.80 o
   6   7   8       51.93       47.80      3.47 o
   7   7   8        6.29        6.14      4.88 o
  -7   8   8        9.48        5.23      6.86 o
  -6   8   8        5.47       -7.71      7.71 o
  -5   8   8       38.39       34.66      3.29 o
  -4   8   8      165.96      155.69      7.35 o
  -3   8   8       56.36       53.67      3.26 o
  -2   8   8        0.22       -1.51      5.32 o
  -1   8   8       45.80       41.73      2.54 o
   0   8   8       27.83       27.04      2.34 o
   1   8   8       45.64       70.06      3.70 o
   2   8   8        0.22       -0.92      4.31 o
   3   8   8       56.31       52.93      2.81 o
   4   8   8      165.99      149.65      6.28 o
   5   8   8       38.32       40.98      2.99 o
   6   8   8        5.45       12.32      6.16 o
   7   8   8        9.48        6.58      7.35 o
  -6   9   8       18.18       11.58      7.81 o
  -5   9   8        0.37        7.38      6.09 o
  -4   9   8       21.43        7.93      7.90 o
  -3   9   8       47.50       39.88      3.34 o
  -2   9   8       80.75       71.34      4.27 o
  -1   9   8       78.90       97.20      4.79 o
   0   9   8      221.19      234.17     16.05 o
   1   9   8       78.96       77.10      3.97 o
   2   9   8       80.63       69.46      3.58 o
   3   9   8       47.50       45.28      2.71 o
   4   9   8       21.34       28.56      2.64 o
   5   9   8        0.37        7.11      5.10 o
   6   9   8       18.27       20.69      2.90 o
  -6  10   8       17.38       13.01      7.67 o
  -5  10   8       13.01       17.49      3.09 o
  -4  10   8        5.42       -0.97      6.16 o
  -3  10   8       20.22       16.23      3.12 o
  -2  10   8       53.75       61.21      3.80 o
  -1  10   8       22.44       22.10      3.37 o
   0  10   8      271.76      232.50      7.45 o
   1  10   8       22.41       23.66      2.53 o
   2  10   8       53.67       50.31      3.00 o
   3  10   8       20.23       18.90      2.34 o
   4  10   8        5.41        0.00      4.81 o
   5  10   8       12.99       17.93      2.68 o
   6  10   8       17.40       10.53      3.18 o
  -5  11   8       43.07       43.10      3.78 o
  -4  11   8       13.80        7.63      6.77 o
  -3  11   8        6.60        7.06      6.58 o
  -2  11   8        8.04        9.83      6.73 o
  -1  11   8       24.80       25.39      3.51 o
   0  11   8        4.28        2.84      3.45 o
   1  11   8       24.84       22.41      2.41 o
   2  11   8        8.05        3.83      5.12 o
   3  11   8        6.61        9.95      2.33 o
   4  11   8       13.79       12.60      2.76 o
   5  11   8       43.05       54.71      3.54 o
  -5  12   8        0.67        1.02      6.41 o
  -4  12   8       14.72       18.11      3.05 o
  -3  12   8        3.01       13.18      6.61 o
  -2  12   8       19.46       23.78      3.48 o
  -1  12   8        2.76       -6.99      8.32 o
   0  12   8       33.31       34.02      2.79 o
   1  12   8        2.75        0.00      5.27 o
   2  12   8       19.46       19.27      2.66 o
   3  12   8        3.01       -5.58      5.58 o
   4  12   8       14.72       12.15      6.80 o
   5  12   8        0.68       -4.32      6.60 o
  -4  13   8        4.54       12.39      7.38 o
  -3  13   8        4.16       -7.94      7.94 o
  -2  13   8        6.07        3.65      7.58 o
  -1  13   8       26.21       24.10      4.17 o
   0  13   8        7.46        6.60      3.77 o
   1  13   8       26.23       30.00      2.84 o
   2  13   8        6.08        5.26      5.88 o
   3  13   8        4.16        8.36      5.09 o
   4  13   8        4.54        6.93      2.59 o
  -3  14   8       15.08       16.12      8.92 o
  -2  14   8        5.65        8.35      3.84 o
  -1  14   8        0.62       -1.48      9.00 o
   0  14   8        1.64       -4.49      5.14 o
   1  14   8        0.62        0.00      5.64 o
   2  14   8        5.63        3.51      4.25 o
   3  14   8       15.08       20.48      3.05 o
   0  15   8        1.38        7.44      3.81 o
   1   0   9       80.35       70.18      2.66 o
   2   0   9       38.28       37.78      1.48 o
   3   0   9       25.73       26.54      1.49 o
   4   0   9       68.52       72.99      2.53 o
   5   0   9        0.01        2.78      3.91 o
   6   0   9       84.21       83.37      3.22 o
   7   0   9        1.96        9.95      4.65 o
   8   0   9        0.69        5.74      5.12 o
  -8   1   9        4.64        5.90      6.70 o
  -7   1   9        6.05        8.14      2.65 o
  -6   1   9        6.69        0.00      5.58 o
  -5   1   9      234.95      212.02      9.97 o
  -4   1   9       57.17       57.41      2.83 o
  -3   1   9      125.63      134.01      6.28 o
  -2   1   9      141.76      141.66      6.18 o
  -1   1   9      183.59      177.69      6.52 o
   0   1   9        8.52       10.32      1.08 o
   1   1   9      183.46      206.57      7.79 o
   2   1   9      141.70      137.54      5.34 o
   3   1   9      125.73      133.70      5.71 o
   4   1   9       57.27       60.92      3.29 o
   5   1   9      234.78      207.51      8.32 o
   6   1   9        6.70        7.72      2.97 o
   7   1   9        6.02       10.14      6.29 o
   8   1   9        4.64        1.21      9.09 o
  -8   2   9        1.87        7.55      6.29 o
  -7   2   9       13.08        5.09      6.58 o
  -6   2   9       48.02       41.93      2.98 o
  -5   2   9       26.69       25.79      2.68 o
  -4   2   9      279.60      295.27     10.22 o
  -3   2   9       18.93       14.65      1.81 o
  -2   2   9      117.39      107.51      4.00 o
  -1   2   9       58.69       61.56      3.22 o
   0   2   9       37.11       29.36      1.64 o
   1   2   9       58.73       55.39      2.56 o
   2   2   9      117.39      106.93      4.71 o
   3   2   9       19.04       21.03      2.26 o
   4   2   9      280.04      288.05     11.66 o
   5   2   9       26.67       21.64      3.24 o
   6   2   9       48.11       42.63      3.77 o
   7   2   9       13.06       13.75      3.57 o
   8   2   9        1.87       -0.59      7.81 o
  -7   3   9        8.34        6.49      2.64 o
  -6   3   9       15.09       19.39      2.38 o
  -5   3   9      348.38      347.15     12.32 o
  -4   3   9       75.40       75.89      3.71 o
  -3   3   9        0.52       -2.18      3.54 o
  -2   3   9        8.78        7.69      1.39 o
  -1   3   9      132.10      145.54      6.01 o
   0   3   9      397.15      444.56     13.82 o
   1   3   9      131.92      139.89      6.91 o
   2   3   9        8.83        7.25      3.99 o
   3   3   9        0.52        2.06      3.95 o
   4   3   9       75.55       71.05      4.09 o
   5   3   9      347.80      364.67     13.82 o
   6   3   9       15.03       16.04      2.99 o
   7   3   9        8.28       11.10      3.34 o
  -7   4   9       14.58       10.32      6.50 o
  -6   4   9       17.03       15.34      2.64 o
  -5   4   9      119.46      113.21      6.07 o
  -4   4   9       16.39       16.14      2.15 o
  -3   4   9       22.95       26.54      2.07 o
  -2   4   9      176.88      173.24      7.02 o
  -1   4   9        2.50        5.30      3.01 o
   0   4   9      310.65      302.06     10.18 o
   1   4   9        2.48        1.45      3.84 o
   2   4   9      177.14      171.72      7.95 o
   3   4   9       22.96       23.27      2.33 o
   4   4   9       16.53       16.46      2.45 o
   5   4   9      119.41      108.26      6.34 o
   6   4   9       17.09       12.02      7.37 o
   7   4   9       14.55        8.12      8.54 o
  -7   5   9       21.42       21.32      3.05 o
  -6   5   9        2.74        1.20      5.42 o
  -5   5   9       82.19       73.79      3.28 o
  -4   5   9        7.96        8.35      2.12 o
  -3   5   9      188.02      194.71      8.73 o
  -2   5   9        9.56       17.50      1.73 o
  -1   5   9      207.45      204.06      7.80 o
   0   5   9      131.93      138.16      3.49 o
   1   5   9      207.57      204.50      8.43 o
   2   5   9        9.50        8.69      4.73 o
   3   5   9      187.86      186.94      8.67 o
   4   5   9        7.99        6.46      2.37 o
   5   5   9       81.94       69.89      3.53 o
   6   5   9        2.71       -1.84      6.41 o
   7   5   9       21.39       14.36      3.53 o
  -7   6   9       32.85       29.16      3.15 o
  -6   6   9        2.67       -2.15      5.96 o
  -5   6   9       11.06       15.00      2.58 o
  -4   6   9       27.84       37.67      2.78 o
  -3   6   9      249.13      260.26     10.29 o
  -2   6   9      140.69      144.91      7.21 o
  -1   6   9      304.08      305.56      9.29 o
   0   6   9       51.54       58.62      2.21 o
   1   6   9      304.22      297.61     10.11 o
   2   6   9      140.39      132.69      5.36 o
   3   6   9      249.03      238.76     10.00 o
   4   6   9       27.81       32.68      2.70 o
   5   6   9       11.10       16.05      2.73 o
   6   6   9        2.69        5.59      5.10 o
   7   6   9       32.83       28.74      3.66 o
  -7   7   9        0.20       -7.09      7.09 o
  -6   7   9       15.99        3.71      6.56 o
  -5   7   9       29.73       31.07      2.97 o
  -4   7   9       14.47       13.70      2.76 o
  -3   7   9       48.35       48.15      2.91 o
  -2   7   9      189.42      203.54      9.35 o
  -1   7   9      621.47      608.11     13.48 o
   0   7   9       67.48       69.04      2.52 o
   1   7   9      621.56      588.96     14.09 o
   2   7   9      189.44      189.37      9.07 o
   3   7   9       48.42       46.02      2.72 o
   4   7   9       14.44       20.12      2.43 o
   5   7   9       29.70       22.65      2.75 o
   6   7   9       16.02        4.23      7.33 o
   7   7   9        0.20        1.06      6.69 o
  -6   8   9       27.31       36.29      3.46 o
  -5   8   9       13.94       12.02      6.02 o
  -4   8   9        1.55       -1.73      5.35 o
  -3   8   9       19.12       19.86      2.78 o
  -2   8   9       51.90       64.56      3.11 o
  -1   8   9      490.54      490.73     13.07 o
   0   8   9       67.13       71.18      2.40 o
   1   8   9      490.52      463.54     13.69 o
   2   8   9       51.87       55.26      2.90 o
   3   8   9       19.13       19.20      2.37 o
   4   8   9        1.54        4.15      4.22 o
   5   8   9       13.94       10.81      2.61 o
   6   8   9       27.30       26.68      3.43 o
  -6   9   9       14.61       18.26      2.53 o
  -5   9   9       32.05       38.44      3.23 o
  -4   9   9        8.12        6.06      5.96 o
  -3   9   9      129.79      107.57      5.46 o
  -2   9   9      180.08      177.35      7.72 o
  -1   9   9      175.35      179.55      6.71 o
   0   9   9       54.31       49.45      2.01 o
   1   9   9      175.38      166.87      6.38 o
   2   9   9      180.08      164.02      6.54 o
   3   9   9      129.77      107.66      5.78 o
   4   9   9        8.14        5.45      2.32 o
   5   9   9       32.07       28.88      3.01 o
   6   9   9       14.62       18.23      2.20 o
  -5  10   9        7.39        4.50      5.93 o
  -4  10   9        2.98        2.90      6.37 o
  -3  10   9        3.37       -6.71      7.01 o
  -2  10   9      193.50      193.00      8.15 o
  -1  10   9      250.68      260.20     11.62 o
   0  10   9        8.13        6.90      3.50 o
   1  10   9      250.54      233.06     10.75 o
   2  10   9      193.66      174.65      6.92 o
   3  10   9        3.39       -5.43      5.75 o
   4  10   9        3.01       -5.69      5.69 o
   5  10   9        7.38        7.62      6.00 o
  -5  11   9       35.97       38.87      3.52 o
  -4  11   9        4.12        4.49      6.17 o
  -3  11   9        7.77       -1.51      6.68 o
  -2  11   9        3.02        4.14      6.39 o
  -1  11   9       99.82      109.43      5.19 o
   0  11   9        0.37       -2.77      3.36 o
   1  11   9       99.80       97.88      4.51 o
   2  11   9        3.01        5.18      4.70 o
   3  11   9        7.76        3.76      6.00 o
   4  11   9        4.11       10.66      6.06 o
   5  11   9       35.98       37.29      3.23 o
  -4  12   9        7.66       -1.02      7.13 o
  -3  12   9        0.58        1.04      6.28 o
  -2  12   9        6.00        5.95      7.47 o
  -1  12   9        3.58        1.14      2.98 o
   0  12   9        0.00        0.76      4.58 o
   1  12   9        3.58       -2.90      5.36 o
   2  12   9        6.04        5.94      5.52 o
   3  12   9        0.58       -3.10      5.30 o
   4  12   9        7.70       -5.20      6.77 o
  -3  13   9        3.11        4.42      5.39 o
  -2  13   9        1.04        2.96      6.94 o
  -1  13   9       26.82       27.80      3.62 o
   0  13   9        6.79        2.70      4.15 o
   1  13   9       26.77       30.70      2.96 o
   2  13   9        1.04       -5.54      5.54 o
   3  13   9        3.11        5.69      6.03 o
  -2  14   9        0.60        2.31      8.96 o
  -1  14   9        2.41       -0.62      7.02 o
   0  14   9       13.81        4.73      5.98 o
   1  14   9        2.41        1.98      5.73 o
   2  14   9        0.60        9.07      5.50 o
   0   0  10      758.21      669.73     23.57 o
   1   0  10       83.91       90.69      2.95 o
   2   0  10      543.23      583.91      9.58 o
   3   0  10      346.87      351.60      8.03 o
   4   0  10       74.60       77.63      2.72 o
   5   0  10       12.52        4.85      5.78 o
   6   0  10       69.63       57.68      2.84 o
   7   0  10       35.37       40.04      9.24 o
  -7   1  10        3.56        5.38      6.30 o
  -6   1  10       44.15       44.25      3.02 o
  -5   1  10      191.03      195.22      7.08 o
  -4   1  10       45.00       47.44      2.59 o
  -3   1  10       85.24       79.96      4.32 o
  -2   1  10       82.62       93.12      4.04 o
  -1   1  10      121.18      114.23      4.12 o
   0   1  10      349.78      305.11      6.40 o
   1   1  10      121.15      107.10      4.76 o
   2   1  10       82.47       96.98      5.10 o
   3   1  10       84.96       87.52      4.55 o
   4   1  10       45.17       48.78      3.45 o
   5   1  10      190.95      183.32      8.21 o
   6   1  10       43.96       38.67      3.94 o
   7   1  10        3.52       10.05      7.48 o
  -7   2  10       56.82       59.42      3.56 o
  -6   2  10       40.46       37.52      3.00 o
  -5   2  10      325.00      335.58     12.18 o
  -4   2  10      169.43      175.61      8.53 o
  -3   2  10      665.64      671.31     13.99 o
  -2   2  10      455.48      477.91     11.23 o
  -1   2  10      129.97      124.98      4.36 o
   0   2  10       70.55       63.96      3.94 o
   1   2  10      130.01      113.73      4.84 o
   2   2  10      455.95      464.49     12.60 o
   3   2  10      665.51      671.78     16.30 o
   4   2  10      169.62      174.52      7.19 o
   5   2  10      325.03      310.78     14.00 o
   6   2  10       40.42       41.37      3.42 o
   7   2  10       56.91       61.46      4.28 o
  -7   3  10       10.31       13.79      2.66 o
  -6   3  10       30.81       27.41      2.78 o
  -5   3  10       28.05       32.70      2.72 o
  -4   3  10       87.84      100.34      4.78 o
  -3   3  10      277.20      294.21     10.02 o
  -2   3  10       56.65       65.01      3.61 o
  -1   3  10       69.45       73.88      3.72 o
   0   3  10      151.38      168.78     13.10 o
   1   3  10       69.45       68.65      3.47 o
   2   3  10       56.63       59.70      2.90 o
   3   3  10      277.07      272.23     10.86 o
   4   3  10       87.79       84.99      3.66 o
   5   3  10       28.05       13.03      7.86 o
   6   3  10       30.78       27.32      3.41 o
   7   3  10       10.29        6.09      8.33 o
  -7   4  10       17.31       20.63      2.91 o
  -6   4  10       39.86       42.83      2.96 o
  -5   4  10      158.91      143.02      6.48 o
  -4   4  10       25.44       20.23      2.40 o
  -3   4  10       10.77        7.89      4.66 o
  -2   4  10      152.64      133.95      6.62 o
  -1   4  10      297.30      278.40      8.81 o
   0   4  10       43.97       48.82      1.68 o
   1   4  10      297.37      285.75      9.66 o
   2   4  10      152.58      137.47      5.55 o
   3   4  10       10.78       11.55      2.36 o
   4   4  10       25.44       20.03      2.69 o
   5   4  10      159.00      160.09      7.35 o
   6   4  10       39.87       44.24      3.62 o
   7   4  10       17.32       22.08      3.50 o
  -7   5  10       26.49       25.16      3.12 o
  -6   5  10       58.38       56.48      3.32 o
  -5   5  10      148.09      156.77      6.55 o
  -4   5  10      135.91      127.66      5.70 o
  -3   5  10       78.81       73.05      3.84 o
  -2   5  10      163.34      173.08      7.41 o
  -1   5  10      423.61      405.70     10.97 o
   0   5  10        0.16       -0.06      2.70 o
   1   5  10      423.40      411.12     11.98 o
   2   5  10      163.41      168.72      8.40 o
   3   5  10       78.80       72.13      4.11 o
   4   5  10      136.00      117.04      5.90 o
   5   5  10      148.09      145.51      6.73 o
   6   5  10       58.39       61.84      3.80 o
   7   5  10       26.51       14.72      9.23 o
  -7   6  10        4.78       -4.21      6.83 o
  -6   6  10        9.58        2.62      5.86 o
  -5   6  10       49.90       42.06      3.32 o
  -4   6  10       59.91       49.04      2.97 o
  -3   6  10      161.85      173.22      6.22 o
  -2   6  10      212.02      205.48      8.75 o
  -1   6  10       69.27       64.80      2.95 o
   0   6  10      529.81      472.83     17.30 o
   1   6  10       69.20       74.76      3.84 o
   2   6  10      212.22      196.93      9.28 o
   3   6  10      161.60      160.79      6.29 o
   4   6  10       59.99       50.04      3.07 o
   5   6  10       49.84       41.71      3.30 o
   6   6  10        9.55        8.36      6.91 o
   7   6  10        4.81       -2.25      7.73 o
  -6   7  10       59.87       61.42      3.70 o
  -5   7  10       15.69       10.81      6.10 o
  -4   7  10       54.00       53.27      3.27 o
  -3   7  10       18.03       19.27      2.42 o
  -2   7  10       11.23       10.78      2.12 o
  -1   7  10      539.36      510.55     13.06 o
   0   7  10      194.91      197.49      6.41 o
   1   7  10      538.98      492.77     13.85 o
   2   7  10       11.25        9.40      2.30 o
   3   7  10       18.09       13.55      2.39 o
   4   7  10       54.11       55.12      3.28 o
   5   7  10       15.69       14.16      2.65 o
   6   7  10       59.92       55.62      4.08 o
  -6   8  10        9.82       14.28      7.51 o
  -5   8  10        9.08        6.00      6.71 o
  -4   8  10       57.68       57.11      3.48 o
  -3   8  10       26.12       23.25      2.81 o
  -2   8  10       12.28       17.04      2.48 o
  -1   8  10      234.52      264.97     10.01 o
   0   8  10      117.33      112.54      3.76 o
   1   8  10      234.39      236.79     10.51 o
   2   8  10       12.30        6.97      5.14 o
   3   8  10       25.99       22.03      2.61 o
   4   8  10       57.62       55.35      3.11 o
   5   8  10        9.06       11.46      2.58 o
   6   8  10        9.82       11.90      3.02 o
  -6   9  10       52.26       44.07      3.73 o
  -5   9  10        1.09       -2.41      6.38 o
  -4   9  10       39.35       37.68      3.09 o
  -3   9  10        8.73        6.55      2.62 o
  -2   9  10       16.42       14.84      2.64 o
  -1   9  10       42.26       46.96      2.77 o
   0   9  10        1.55        1.73      3.30 o
   1   9  10       42.32       46.64      2.83 o
   2   9  10       16.44        3.32      6.09 o
   3   9  10        8.76       10.12      5.42 o
   4   9  10       39.31       36.28      2.81 o
   5   9  10        1.08       -6.16      6.16 o
   6   9  10       52.31       46.43      3.81 o
  -5  10  10       15.40       13.92      3.22 o
  -4  10  10        1.89        3.33      6.40 o
  -3  10  10       14.19       17.90      3.04 o
  -2  10  10        1.71       -0.91      5.34 o
  -1  10  10       55.09       54.79      3.04 o
   0  10  10        0.08       -2.62      3.43 o
   1  10  10       55.00       53.23      3.04 o
   2  10  10        1.70       -4.45      4.45 o
   3  10  10       14.23       16.56      2.71 o
   4  10  10        1.88        7.30      5.46 o
   5  10  10       15.43        0.93      7.29 o
  -5  11  10       26.92       27.44      3.20 o
  -4  11  10        8.47       11.68      6.31 o
  -3  11  10       28.79       25.44      3.22 o
  -2  11  10        2.07        5.49      5.85 o
  -1  11  10       31.13       29.52      2.85 o
   0  11  10       16.44       13.42      1.74 o
   1  11  10       31.11       30.71      2.72 o
   2  11  10        2.08       -5.81      5.81 o
   3  11  10       28.81       28.03      2.86 o
   4  11  10        8.45       13.73      2.78 o
   5  11  10       26.91       34.69      3.23 o
  -4  12  10        2.23       -1.00      6.66 o
  -3  12  10        5.83        3.55      6.59 o
  -2  12  10       16.02       16.70      3.09 o
  -1  12  10        0.79       -1.31      5.70 o
   0  12  10       29.48       32.73      2.08 o
   1  12  10        0.78        4.34      4.94 o
   2  12  10       16.02       11.01      6.21 o
   3  12  10        5.83        9.16      5.64 o
   4  12  10        2.22       -2.80      5.83 o
  -3  13  10       11.92        9.93      3.55 o
  -2  13  10       13.51       12.59      3.17 o
  -1  13  10       61.09       57.53      3.44 o
   0  13  10        6.87        0.10      4.31 o
   1  13  10       61.12       57.41      3.57 o
   2  13  10       13.52       12.17      6.52 o
   3  13  10       11.92       10.67      2.88 o
  -1  14  10       24.01       14.03      7.71 o
   0  14  10       27.45       30.74      9.67 o
   1  14  10       24.03       24.30      3.40 o
   1   0  11      144.57      128.18      5.31 o
   2   0  11        1.60        0.45      3.07 o
   3   0  11      452.21      418.30      9.08 o
   4   0  11       12.82       10.19      5.24 o
   5   0  11       82.33       87.96      3.07 o
   6   0  11       13.21       -5.34      5.34 o
   7   0  11       14.07        9.81      4.70 o
  -7   1  11        1.28        3.25      6.25 o
  -6   1  11       22.60       24.30      2.83 o
  -5   1  11      155.55      148.43      6.75 o
  -4   1  11       67.08       60.36      3.23 o
  -3   1  11      220.37      225.31      9.02 o
  -2   1  11      170.61      188.60      7.76 o
  -1   1  11       47.30       50.08      2.19 o
   0   1  11        1.33       -2.12      4.34 o
   1   1  11       47.36       48.20      2.61 o
   2   1  11      170.62      172.50      6.54 o
   3   1  11      220.30      212.57      7.82 o
   4   1  11       67.06       66.77      4.18 o
   5   1  11      155.48      151.52      7.98 o
   6   1  11       22.58       12.12      8.14 o
   7   1  11        1.28        2.92      7.41 o
  -7   2  11       37.00       42.61      3.37 o
  -6   2  11       42.84       40.00      3.19 o
  -5   2  11       86.16       92.89      4.15 o
  -4   2  11       44.29       53.99      2.78 o
  -3   2  11      137.25      153.73      5.33 o
  -2   2  11       40.15       36.72      2.12 o
  -1   2  11      140.84      141.49      6.77 o
   0   2  11       60.89       45.23      1.66 o
   1   2  11      140.77      137.87      5.33 o
   2   2  11       40.01       41.98      2.72 o
   3   2  11      137.28      140.57      6.67 o
   4   2  11       44.35       55.21      3.44 o
   5   2  11       86.15       86.06      4.28 o
   6   2  11       42.87       45.43      3.79 o
   7   2  11       36.99       43.23      4.08 o
  -7   3  11       21.75        5.36      6.74 o
  -6   3  11        3.08        1.21      5.27 o
  -5   3  11       30.38       33.60      2.68 o
  -4   3  11       52.27       47.22      2.85 o
  -3   3  11       26.51       28.41      2.29 o
  -2   3  11      205.53      205.74      8.28 o
  -1   3  11      169.15      188.07      7.49 o
   0   3  11        0.96       -0.79      3.77 o
   1   3  11      169.08      172.81      8.37 o
   2   3  11      205.99      206.46      9.66 o
   3   3  11       26.50       30.54      2.76 o
   4   3  11       52.41       53.28      3.25 o
   5   3  11       30.25       30.66      3.21 o
   6   3  11        3.09       -6.65      7.29 o
   7   3  11       21.67       24.80      3.99 o
  -7   4  11       41.10       49.18      2.34 o
  -6   4  11        0.26       -1.64      5.46 o
  -5   4  11       96.65       94.81      4.58 o
  -4   4  11       70.67       87.67      4.16 o
  -3   4  11        0.68       -2.30      3.64 o
  -2   4  11        9.77       11.75      1.67 o
  -1   4  11      265.03      289.60      9.51 o
   0   4  11        4.74        0.45      3.07 o
   1   4  11      264.77      287.61     10.39 o
   2   4  11        9.85       10.11      2.11 o
   3   4  11        0.68       -5.47      5.47 o
   4   4  11       70.80       71.70      3.69 o
   5   4  11       96.36       92.97      4.56 o
   6   4  11        0.26       -4.66      7.56 o
   7   4  11       41.18       50.16      5.61 o
  -7   5  11       32.16       38.47      3.29 o
  -6   5  11       15.38       15.20      2.73 o
  -5   5  11        5.77        3.05      5.56 o
  -4   5  11       98.37      103.58      4.55 o
  -3   5  11       64.86       70.03      3.73 o
  -2   5  11       64.12       57.19      3.16 o
  -1   5  11      389.73      421.72     11.48 o
   0   5  11       29.01       32.53      1.71 o
   1   5  11      389.70      388.87     12.17 o
   2   5  11       64.13       59.11      2.95 o
   3   5  11       64.94       69.15      3.27 o
   4   5  11       98.59       96.52      4.26 o
   5   5  11        5.72        8.96      6.14 o
   6   5  11       15.39        6.70      8.29 o
   7   5  11       32.11       37.67      4.02 o
  -6   6  11       13.22       14.51      2.89 o
  -5   6  11       18.85       19.26      2.61 o
  -4   6  11      103.46      105.05      5.86 o
  -3   6  11       27.80       31.00      2.58 o
  -2   6  11       38.04       41.87      2.47 o
  -1   6  11      172.25      166.20      7.93 o
   0   6  11       75.55       73.66      2.66 o
   1   6  11      172.17      165.18      6.37 o
   2   6  11       37.95       37.54      2.73 o
   3   6  11       27.85       29.53      2.70 o
   4   6  11      103.43      104.86      5.01 o
   5   6  11       18.80        7.74      6.77 o
   6   6  11       13.21        8.13      3.39 o
  -6   7  11        3.41       -3.74      5.92 o
  -5   7  11        7.44        9.16      5.50 o
  -4   7  11       15.03        4.44      6.08 o
  -3   7  11       16.17       15.51      2.53 o
  -2   7  11        5.64        5.09      4.52 o
  -1   7  11       66.19       71.60      3.04 o
   0   7  11      169.71      146.06      4.12 o
   1   7  11       66.24       67.00      3.18 o
   2   7  11        5.65        8.19      4.84 o
   3   7  11       16.22       24.60      2.56 o
   4   7  11       15.04       13.53      2.70 o
   5   7  11        7.42        4.16      5.94 o
   6   7  11        3.40        8.91      7.12 o
  -6   8  11       61.22       58.77      3.74 o
  -5   8  11        4.58        8.72      5.86 o
  -4   8  11       12.37       11.47      2.65 o
  -3   8  11       10.37        9.75      5.63 o
  -2   8  11        1.57        3.21      4.76 o
  -1   8  11       46.30       56.59      2.71 o
   0   8  11      105.41      107.02      6.76 o
   1   8  11       46.28       55.33      2.94 o
   2   8  11        1.56        8.58      5.15 o
   3   8  11       10.36        6.72      5.29 o
   4   8  11       12.39        8.34      2.71 o
   5   8  11        4.58        3.74      6.30 o
   6   8  11       61.19       60.45      3.90 o
  -5   9  11       52.33       51.31      3.54 o
  -4   9  11        0.95       -5.93      5.93 o
  -3   9  11        0.74        1.77      5.50 o
  -2   9  11       40.40       35.01      2.94 o
  -1   9  11        9.84       11.47      2.16 o
   0   9  11      109.16      100.71      6.10 o
   1   9  11        9.86        4.11      5.33 o
   2   9  11       40.38       40.20      2.76 o
   3   9  11        0.74       -4.13      6.01 o
   4   9  11        0.95        6.14      6.01 o
   5   9  11       52.35       51.59      3.62 o
  -5  10  11        1.62       -2.79      5.71 o
  -4  10  11        6.68        5.59      6.24 o
  -3  10  11       19.68       21.17      3.01 o
  -2  10  11        5.99       10.51      5.58 o
  -1  10  11       82.47       75.70      4.13 o
   0  10  11        2.89       -3.66      3.66 o
   1  10  11       82.50       80.98      3.78 o
   2  10  11        6.01        8.17      5.42 o
   3  10  11       19.69       24.07      2.72 o
   4  10  11        6.65        9.01      5.56 o
   5  10  11        1.62        6.65      5.74 o
  -4  11  11       10.94       11.91      2.75 o
  -3  11  11        5.82        1.45      6.52 o
  -2  11  11        3.48       -5.21      6.15 o
  -1  11  11        2.37        7.41      4.40 o
   0  11  11        9.28        8.55      2.20 o
   1  11  11        2.35       -2.50      5.40 o
   2  11  11        3.49        4.37      6.39 o
   3  11  11        5.84        8.14      5.54 o
   4  11  11       10.92        0.48      7.18 o
  -3  12  11       27.73       25.80      3.18 o
  -2  12  11       16.63       21.13      3.04 o
  -1  12  11       24.81       23.53      2.60 o
   0  12  11       17.88       19.62      3.02 o
   1  12  11       24.84       28.30      2.89 o
   2  12  11       16.63       17.17      2.87 o
   3  12  11       27.72       25.20      3.14 o
  -2  13  11        2.56        1.10      6.49 o
  -1  13  11        5.85        8.47      5.27 o
   0  13  11        2.09       -4.62      4.62 o
   1  13  11        5.87        3.89      7.07 o
   2  13  11        2.58       10.13      5.60 o
   0   0  12     1233.81     1152.35     13.35 o
   1   0  12       77.06       71.65      2.32 o
   2   0  12       30.75       38.27      2.45 o
   3   0  12      416.91      434.34      9.84 o
   4   0  12      294.32      314.79      9.00 o
   5   0  12      116.76      111.67      6.10 o
   6   0  12      145.14      146.88      5.65 o
   7   0  12        8.22       10.73      5.36 o
  -7   1  12        7.40       11.59      6.48 o
  -6   1  12       49.59       45.34      3.51 o
  -5   1  12       14.86        4.15      6.25 o
  -4   1  12       61.33       57.51      2.99 o
  -3   1  12        3.03        7.57      2.10 o
  -2   1  12      282.20      298.13      9.89 o
  -1   1  12       29.94       27.12      2.07 o
   0   1  12      302.56      280.32      8.66 o
   1   1  12       30.06       33.22      2.53 o
   2   1  12      282.52      297.02     11.80 o
   3   1  12        2.99       -3.63      7.01 o
   4   1  12       61.45       58.97      3.88 o
   5   1  12       14.84       19.67      3.47 o
   6   1  12       49.63       56.72      4.16 o
   7   1  12        7.45        9.22      8.59 o
  -7   2  12        4.53        6.01      6.22 o
  -6   2  12       35.84       31.11      2.99 o
  -5   2  12       61.65       54.41      3.16 o
  -4   2  12      103.59      102.15      4.42 o
  -3   2  12      188.10      183.39      6.31 o
  -2   2  12      272.40      261.76      9.56 o
  -1   2  12       63.52       59.04      2.79 o
   0   2  12      188.34      189.62      6.11 o
   1   2  12       63.37       67.45      3.63 o
   2   2  12      272.51      259.64     11.11 o
   3   2  12      187.93      189.50      7.66 o
   4   2  12      103.55       98.97      4.70 o
   5   2  12       61.53       61.29      3.96 o
   6   2  12       35.88       38.78      3.90 o
   7   2  12        4.55       15.69      8.01 o
  -7   3  12       12.48       12.90      2.79 o
  -6   3  12        6.21        0.83      6.00 o
  -5   3  12       14.11        9.02      5.12 o
  -4   3  12       76.44       77.24      3.92 o
  -3   3  12       62.15       66.86      3.64 o
  -2   3  12       23.62       23.13      2.14 o
  -1   3  12       27.72       25.58      2.06 o
   0   3  12       13.53        8.78      4.15 o
   1   3  12       27.69       22.38      2.44 o
   2   3  12       23.61       21.89      2.69 o
   3   3  12       62.08       69.56      3.89 o
   4   3  12       76.43       67.49      4.09 o
   5   3  12       14.09       14.02      7.19 o
   6   3  12        6.23       12.50      7.03 o
   7   3  12       12.49       10.25      9.55 o
  -7   4  12        5.93        4.09      6.24 o
  -6   4  12        2.70        3.81      5.64 o
  -5   4  12       22.54       22.86      2.57 o
  -4   4  12       28.41       26.50      2.55 o
  -3   4  12      166.14      152.97      5.84 o
  -2   4  12       71.04       75.22      4.27 o
  -1   4  12      120.15      111.40      4.97 o
   0   4  12      154.45      143.78      3.99 o
   1   4  12      120.18      113.82      5.61 o
   2   4  12       71.00       71.71      3.66 o
   3   4  12      166.07      160.42      6.90 o
   4   4  12       28.40       32.14      3.01 o
   5   4  12       22.57       16.54      3.24 o
   6   4  12        2.69        2.20      7.93 o
   7   4  12        5.93        1.83      8.54 o
  -6   5  12       16.35        3.43      6.66 o
  -5   5  12       22.95       27.40      2.62 o
  -4   5  12      190.05      197.43      9.34 o
  -3   5  12        3.08        3.46      4.06 o
  -2   5  12       33.98       32.91      2.20 o
  -1   5  12      109.09      114.54      5.17 o
   0   5  12      223.48      197.64      4.78 o
   1   5  12      109.06      121.26      5.55 o
   2   5  12       33.92       30.49      2.71 o
   3   5  12        3.07        3.45      5.75 o
   4   5  12      190.14      190.86      7.83 o
   5   5  12       22.98       29.35      3.19 o
   6   5  12       16.33        4.92      8.31 o
  -6   6  12       20.76       23.42      3.03 o
  -5   6  12       54.50       53.02      3.25 o
  -4   6  12       42.10       45.72      2.98 o
  -3   6  12      132.00      120.34      5.68 o
  -2   6  12        1.47       -0.90      4.25 o
  -1   6  12      153.87      134.96      5.51 o
   0   6  12       28.08       27.84      1.83 o
   1   6  12      153.74      145.44      6.09 o
   2   6  12        1.46        6.98      4.42 o
   3   6  12      132.02      118.54      6.44 o
   4   6  12       42.04       44.90      3.31 o
   5   6  12       54.41       56.48      3.62 o
   6   6  12       20.76       25.14      3.58 o
  -6   7  12       31.95       34.69      3.21 o
  -5   7  12       17.47       20.90      2.72 o
  -4   7  12        5.54        9.13      2.38 o
  -3   7  12       96.11       87.03      4.62 o
  -2   7  12       89.32       92.65      4.15 o
  -1   7  12       13.09       13.81      2.05 o
   0   7  12       83.84       72.02      2.48 o
   1   7  12       13.04       12.11      2.32 o
   2   7  12       89.30       85.46      4.55 o
   3   7  12       96.25       85.59      4.86 o
   4   7  12        5.57        1.34      6.32 o
   5   7  12       17.44       19.52      3.15 o
   6   7  12       31.95       32.31      3.79 o
  -5   8  12        3.85        5.37      2.70 o
  -4   8  12       13.46       13.97      2.73 o
  -3   8  12       14.50        8.92      6.01 o
  -2   8  12       79.58       70.73      3.46 o
  -1   8  12       67.95       65.66      3.60 o
   0   8  12       30.03       31.03      2.40 o
   1   8  12       67.92       61.17      4.00 o
   2   8  12       79.49       75.29      4.35 o
   3   8  12       14.53       11.03      5.82 o
   4   8  12       13.45       19.31      2.81 o
   5   8  12        3.85       10.94      6.40 o
  -5   9  12        8.27        1.18      4.36 o
  -4   9  12        0.24        4.98      5.30 o
  -3   9  12       15.14       16.52      2.68 o
  -2   9  12       30.40       31.24      2.71 o
  -1   9  12        0.36        6.72      4.25 o
   0   9  12       54.29       47.85      2.15 o
   1   9  12        0.36       -5.20      5.20 o
   2   9  12       30.36       25.68      2.89 o
   3   9  12       15.18       14.24      2.70 o
   4   9  12        0.24        1.40      5.54 o
   5   9  12        8.26        5.71      4.61 o
  -4  10  12        7.40        6.83      5.40 o
  -3  10  12       42.83       42.19      3.40 o
  -2  10  12        1.90        6.83      4.63 o
  -1  10  12       57.00       63.72      3.01 o
   0  10  12        0.00       -0.58      2.30 o
   1  10  12       57.03       66.78      3.47 o
   2  10  12        1.90       -5.72      5.72 o
   3  10  12       42.82       39.46      3.18 o
   4  10  12        7.38       11.38      6.03 o
  -4  11  12       31.88       30.98      3.22 o
  -3  11  12        2.56       10.81      5.50 o
  -2  11  12        1.54       10.89      5.67 o
  -1  11  12       35.31       34.29      2.87 o
   0  11  12        3.13        3.14      3.85 o
   1  11  12       35.33       39.60      3.03 o
   2  11  12        1.55        7.80      5.48 o
   3  11  12        2.57        1.43      6.63 o
   4  11  12       31.85       30.42      3.52 o
  -3  12  12        3.26        2.84      2.84 o
  -2  12  12       16.73        4.19      6.09 o
  -1  12  12        4.60        6.18      2.26 o
   0  12  12        1.73        2.18      4.83 o
   1  12  12        4.61        6.18      6.61 o
   2  12  12       16.73        3.84      6.38 o
   3  12  12        3.26       -5.34      6.74 o
  -1  13  12        9.58       11.46      2.34 o
   0  13  12        2.37        3.19      3.76 o
   1  13  12        9.59       12.15      7.02 o
   1   0  13        0.13       -0.96      7.36 o
   2   0  13      377.14      365.55     13.90 o
   3   0  13        4.32        7.37      2.03 o
   4   0  13       62.40       65.63      2.41 o
   5   0  13       22.69       26.37      2.34 o
   6   0  13        0.00       -5.18      5.30 o
   7   0  13        1.48       -4.00      5.49 o
  -7   1  13        9.90       13.34      3.21 o
  -6   1  13       32.69       29.41      3.30 o
  -5   1  13        8.43       11.59      2.59 o
  -4   1  13       26.05       28.58      2.72 o
  -3   1  13      170.22      155.56      6.23 o
  -2   1  13       96.09      101.93      5.08 o
  -1   1  13      179.55      171.99      8.37 o
   0   1  13        0.32        1.54      4.05 o
   1   1  13      179.67      166.56      6.70 o
   2   1  13       96.16      104.49      5.11 o
   3   1  13      170.04      172.61      7.54 o
   4   1  13       26.04        6.84      8.40 o
   5   1  13        8.45       -4.34      7.36 o
   6   1  13       32.69       19.62     10.25 o
   7   1  13        9.87       15.78      8.37 o
  -7   2  13        5.94        4.32      6.81 o
  -6   2  13        5.48       -0.45      6.38 o
  -5   2  13      101.77       99.86      4.98 o
  -4   2  13       21.10       21.82      2.49 o
  -3   2  13       39.90       43.80      2.60 o
  -2   2  13      298.33      286.68     10.32 o
  -1   2  13       43.15       45.30      2.49 o
   0   2  13       59.63       64.42      2.11 o
   1   2  13       43.09       49.37      2.83 o
   2   2  13      298.43      290.65     12.20 o
   3   2  13       39.88       45.16      3.38 o
   4   2  13       21.04       17.85      3.36 o
   5   2  13      101.73       90.07      4.67 o
   6   2  13        5.51        4.08      7.31 o
   7   2  13        5.97       -2.56      8.33 o
  -6   3  13       18.66       20.83      2.71 o
  -5   3  13       15.80       18.38      2.53 o
  -4   3  13        9.17       13.60      2.29 o
  -3   3  13       25.41       28.03      2.36 o
  -2   3  13       56.13       68.62      3.51 o
  -1   3  13       14.08       13.58      2.09 o
   0   3  13       30.25       29.39      1.76 o
   1   3  13       14.09       18.78      2.47 o
   2   3  13       56.22       64.02      3.36 o
   3   3  13       25.34       22.21      3.01 o
   4   3  13        9.24       16.43      2.96 o
   5   3  13       15.82       15.92      3.24 o
   6   3  13       18.70       13.85      7.75 o
  -6   4  13        5.39       10.90      2.61 o
  -5   4  13       41.76       43.02      2.95 o
  -4   4  13       48.24       51.67      2.90 o
  -3   4  13       55.98       59.42      2.87 o
  -2   4  13       11.41        8.52      2.05 o
  -1   4  13      157.97      157.97      5.96 o
   0   4  13       40.47       44.55      1.98 o
   1   4  13      157.92      166.17      6.72 o
   2   4  13       11.39       16.25      2.65 o
   3   4  13       56.03       60.50      3.50 o
   4   4  13       48.22       45.08      3.49 o
   5   4  13       41.57       43.29      3.79 o
   6   4  13        5.39       11.07      6.57 o
  -6   5  13       25.58       22.04      2.87 o
  -5   5  13       11.06       11.71      6.08 o
  -4   5  13       15.54       17.49      2.51 o
  -3   5  13        4.22        4.94      5.07 o
  -2   5  13       87.37       87.74      4.69 o
  -1   5  13       79.95       85.08      4.78 o
   0   5  13      135.60      138.47      4.39 o
   1   5  13       80.02       86.89      4.33 o
   2   5  13       87.63       76.30      3.96 o
   3   5  13        4.23        7.47      5.93 o
   4   5  13       15.64       14.84      3.15 o
   5   5  13       11.04       17.66      3.18 o
   6   5  13       25.62       30.35      3.75 o
  -6   6  13       18.97       21.19      2.73 o
  -5   6  13       10.43        5.88      5.85 o
  -4   6  13       52.92       59.12      3.55 o
  -3   6  13       73.32       72.09      4.00 o
  -2   6  13       27.62       22.21      2.24 o
  -1   6  13       13.52       15.24      2.18 o
   0   6  13        1.71       -3.63      3.63 o
   1   6  13       13.53       19.03      2.48 o
   2   6  13       27.65       22.33      2.76 o
   3   6  13       73.28       59.60      3.57 o
   4   6  13       52.92       61.40      3.60 o
   5   6  13       10.38        5.22      6.48 o
   6   6  13       18.94       22.96      3.68 o
  -5   7  13        8.68       11.93      2.56 o
  -4   7  13        5.29        1.24      5.58 o
  -3   7  13       13.29       15.62      2.34 o
  -2   7  13      113.69      104.66      5.45 o
  -1   7  13       24.23       27.18      2.32 o
   0   7  13       85.14       87.41      3.14 o
   1   7  13       24.20       30.22      2.67 o
   2   7  13      113.80      118.54      6.26 o
   3   7  13       13.25       12.41      2.72 o
   4   7  13        5.27        9.12      6.23 o
   5   7  13        8.68       10.58      7.37 o
  -5   8  13        0.97        3.15      5.31 o
  -4   8  13       12.26       12.13      2.75 o
  -3   8  13        6.23        5.72      5.23 o
  -2   8  13        1.45        1.11      4.76 o
  -1   8  13        3.04       -0.70      4.70 o
   0   8  13       11.34        3.66      3.65 o
   1   8  13        3.03        9.39      5.08 o
   2   8  13        1.45        4.30      5.64 o
   3   8  13        6.25        2.73      6.61 o
   4   8  13       12.27       15.27      3.00 o
   5   8  13        0.97       -6.52      6.52 o
  -5   9  13        1.93        0.90      5.76 o
  -4   9  13        5.86        9.40      5.65 o
  -3   9  13        4.90       -6.23      6.23 o
  -2   9  13        3.51       -1.62      5.06 o
  -1   9  13       12.19       17.15      2.34 o
   0   9  13        1.04        4.23      3.93 o
   1   9  13       12.18        7.67      5.91 o
   2   9  13        3.51        3.13      5.71 o
   3   9  13        4.90        4.23      5.82 o
   4   9  13        5.85        2.99      6.34 o
   5   9  13        1.93       10.10      6.53 o
  -4  10  13       32.69       32.40      3.32 o
  -3  10  13       10.74        4.49      6.76 o
  -2  10  13       61.47       61.73      3.77 o
  -1  10  13        2.95        5.61      5.03 o
   0  10  13        6.05        9.75      2.24 o
   1  10  13        2.96        3.98      5.69 o
   2  10  13       61.46       62.58      3.58 o
   3  10  13       10.73       12.17      2.91 o
   4  10  13       32.70       40.53      3.42 o
  -3  11  13       11.48       -2.75      6.46 o
  -2  11  13        0.39        3.58      5.52 o
  -1  11  13       16.82       23.01      2.35 o
   0  11  13        1.29        5.14      3.37 o
   1  11  13       16.79       12.05      6.75 o
   2  11  13        0.40       -6.39      6.39 o
   3  11  13       11.46       10.87      7.43 o
  -2  12  13        5.50        5.03      2.53 o
  -1  12  13       44.13       46.26      2.12 o
   0  12  13        1.41        4.19      4.03 o
   1  12  13       44.07       49.60      2.54 o
   2  12  13        5.51        1.00      6.41 o
   0   0  14        2.30        1.20      3.18 o
   1   0  14       24.78       26.51      1.87 o
   2   0  14       71.58       68.34      2.45 o
   3   0  14       29.70       25.90      2.07 o
   4   0  14        0.50        3.21      4.06 o
   5   0  14        2.15       -4.95      4.96 o
   6   0  14        2.80        1.43      5.03 o
  -6   1  14        0.90       -1.42      6.18 o
  -5   1  14       51.92       50.34      3.34 o
  -4   1  14       37.91       41.55      2.86 o
  -3   1  14        3.33       -0.67      4.90 o
  -2   1  14       46.96       47.97      2.70 o
  -1   1  14       87.41       80.93      4.06 o
   0   1  14        0.00       -0.98      3.27 o
   1   1  14       87.33       83.35      4.79 o
   2   1  14       46.95       48.37      3.42 o
   3   1  14        3.27        4.19      6.60 o
   4   1  14       37.86       32.63      3.80 o
   5   1  14       51.85       53.48      4.45 o
   6   1  14        0.91       10.14      7.87 o
  -6   2  14       17.27       18.50      2.88 o
  -5   2  14       21.61       23.93      2.83 o
  -4   2  14       37.77       43.83      2.80 o
  -3   2  14       32.36       32.01      2.52 o
  -2   2  14       13.63       14.50      2.24 o
  -1   2  14      118.13      115.58      5.37 o
   0   2  14        1.51       -0.52      3.71 o
   1   2  14      118.27      105.01      4.98 o
   2   2  14       13.62       12.64      6.57 o
   3   2  14       32.34       34.85      3.45 o
   4   2  14       37.74       32.59      3.80 o
   5   2  14       21.56       16.44      9.09 o
   6   2  14       17.34       19.23      4.05 o
  -6   3  14        6.89        3.60      6.36 o
  -5   3  14       39.40       37.18      2.97 o
  -4   3  14       12.26       10.85      2.34 o
  -3   3  14       60.96       68.49      3.33 o
  -2   3  14       31.87       30.84      2.41 o
  -1   3  14       34.68       37.95      2.59 o
   0   3  14      193.64      179.33      6.20 o
   1   3  14       34.66       35.41      2.98 o
   2   3  14       31.92       29.61      2.99 o
   3   3  14       60.88       62.27      3.60 o
   4   3  14       12.26        8.46      7.29 o
   5   3  14       39.38       40.88      3.90 o
   6   3  14        6.90       -2.46      8.13 o
  -6   4  14       11.05       -1.33      6.38 o
  -5   4  14        6.36        9.32      2.53 o
  -4   4  14       19.24       17.71      2.44 o
  -3   4  14      133.00      115.83      5.77 o
  -2   4  14       25.82       24.10      2.23 o
  -1   4  14       10.87        1.28      5.12 o
   0   4  14        0.08        3.86      3.64 o
   1   4  14       10.86       -3.48      5.88 o
   2   4  14       25.83       27.90      2.96 o
   3   4  14      132.99      113.32      5.65 o
   4   4  14       19.24       20.60      3.36 o
   5   4  14        6.35        7.74      8.16 o
   6   4  14       11.05        7.34      8.87 o
  -6   5  14        1.23       -3.58      5.86 o
  -5   5  14       14.74       14.39      2.49 o
  -4   5  14       17.79       14.75      2.43 o
  -3   5  14        9.13        7.62      5.34 o
  -2   5  14       93.78       84.31      4.66 o
  -1   5  14        8.78        7.91      4.34 o
   0   5  14       50.36       53.83      2.25 o
   1   5  14        8.77       10.43      5.93 o
   2   5  14       93.72       86.43      4.86 o
   3   5  14        9.13        0.00      6.94 o
   4   5  14       17.81       18.13      3.21 o
   5   5  14       14.73        8.23      7.78 o
   6   5  14        1.24        3.09      7.25 o
  -5   6  14        2.47        2.13      4.99 o
  -4   6  14        0.07       -1.99      5.26 o
  -3   6  14       43.46       33.20      2.73 o
  -2   6  14        7.38        5.06      4.50 o
  -1   6  14        1.81        1.01      4.16 o
   0   6  14        8.19        7.90      2.19 o
   1   6  14        1.80        3.28      5.24 o
   2   6  14        7.37        7.75      6.14 o
   3   6  14       43.48       34.44      3.40 o
   4   6  14        0.07       -5.03      6.92 o
   5   6  14        2.46       -4.48      7.34 o
  -5   7  14        5.59        5.29      6.10 o
  -4   7  14        3.41        7.94      5.03 o
  -3   7  14       47.80       47.81      3.01 o
  -2   7  14       15.39       17.02      2.31 o
  -1   7  14        5.20       12.78      2.07 o
   0   7  14       11.89        4.29      4.34 o
   1   7  14        5.21        5.54      5.34 o
   2   7  14       15.36       17.03      2.83 o
   3   7  14       47.73       45.92      3.65 o
   4   7  14        3.41        1.55      7.22 o
   5   7  14        5.60        7.39      6.70 o
  -5   8  14        5.13        4.47      5.96 o
  -4   8  14        3.80        4.35      5.81 o
  -3   8  14        7.41       -2.91      5.57 o
  -2   8  14        2.85        4.66      4.35 o
  -1   8  14        9.71        4.20      5.97 o
   0   8  14       98.44       89.66      2.98 o
   1   8  14        9.71        3.53      5.33 o
   2   8  14        2.87       -5.09      6.33 o
   3   8  14        7.41        9.22      2.85 o
   4   8  14        3.83        5.36      2.95 o
   5   8  14        5.13        3.43      7.67 o
  -4   9  14       19.18       25.88      2.93 o
  -3   9  14       22.76       25.03      2.83 o
  -2   9  14        2.71       -3.76      5.65 o
  -1   9  14        3.13        6.00      2.16 o
   0   9  14       24.07       23.38      2.11 o
   1   9  14        3.15        5.02      4.86 o
   2   9  14        2.70        1.44      6.89 o
   3   9  14       22.75       11.58      7.48 o
   4   9  14       19.18       26.10      3.50 o
  -3  10  14       26.41       31.89      3.11 o
  -2  10  14        4.66        7.69      2.46 o
  -1  10  14       14.00       16.88      2.66 o
   0  10  14       40.31       41.25      7.17 o
   1  10  14       14.03       14.99      2.99 o
   2  10  14        4.66        2.94      6.47 o
   3  10  14       26.40       28.60      3.51 o
  -2  11  14        6.66        7.58      5.66 o
  -1  11  14        7.14        5.29      6.10 o
   0  11  14       14.52       13.86      3.14 o
   1  11  14        7.13        9.81      6.16 o
   2  11  14        6.66        6.63      6.26 o
  -1  12  14       18.22       18.10      2.42 o
   0  12  14       36.16       37.57      3.64 o
   1  12  14       18.23       24.04      3.26 o
   1   0  15        0.65        7.41      3.91 o
   2   0  15       56.83       52.37      2.48 o
   3   0  15      270.79      277.24      8.91 o
   4   0  15        6.44        7.47      4.45 o
   5   0  15        2.64       -0.53     10.41 o
   6   0  15       22.24       20.84      4.40 o
  -6   1  15       34.57       31.44      3.54 o
  -5   1  15        2.55        0.89      5.93 o
  -4   1  15       27.79       25.44      2.88 o
  -3   1  15        6.50        4.71      5.83 o
  -2   1  15      118.99      115.68      4.74 o
  -1   1  15       15.06       10.83      2.37 o
   0   1  15        4.56        3.89      2.27 o
   1   1  15       15.09       13.90      2.88 o
   2   1  15      118.98      107.57      5.69 o
   3   1  15        6.48       11.42      6.53 o
   4   1  15       27.75       23.69      3.96 o
   5   1  15        2.55        4.32      8.29 o
   6   1  15       34.56       36.45      4.76 o
  -6   2  15        3.04        1.43      6.62 o
  -5   2  15       40.78       35.73      3.26 o
  -4   2  15       14.66       16.41      2.61 o
  -3   2  15       28.72       28.74      2.65 o
  -2   2  15       77.43       81.95      4.11 o
  -1   2  15       61.76       60.90      3.04 o
   0   2  15      155.30      156.98      6.68 o
   1   2  15       61.90       60.65      3.46 o
   2   2  15       77.38       81.71      4.24 o
   3   2  15       28.75       24.47      3.54 o
   4   2  15       14.69        6.54      8.13 o
   5   2  15       40.89       35.99      4.22 o
   6   2  15        3.03       -4.02      9.42 o
  -6   3  15       23.44       24.89      3.12 o
  -5   3  15        6.14        6.85      5.61 o
  -4   3  15       10.07       12.15      2.44 o
  -3   3  15        6.90        6.81      4.83 o
  -2   3  15       61.87       58.31      2.95 o
  -1   3  15       36.19       33.95      2.74 o
   0   3  15      606.52      570.19     12.08 o
   1   3  15       36.16       11.51      6.88 o
   2   3  15       61.73       55.54      3.57 o
   3   3  15        6.87        8.16      6.53 o
   4   3  15       10.05       11.69      7.20 o
   5   3  15        6.13        1.18      8.11 o
   6   3  15       23.41       29.83      3.99 o
  -5   4  15       43.20       38.17      3.11 o
  -4   4  15        0.75       -0.40      5.26 o
  -3   4  15       35.85       33.03      2.61 o
  -2   4  15        6.30        0.68      5.39 o
  -1   4  15      377.95      356.51     12.91 o
   0   4  15       69.39       67.33      2.60 o
   1   4  15      378.46      370.97     14.00 o
   2   4  15        6.30        5.49      2.64 o
   3   4  15       35.82       36.78      3.38 o
   4   4  15        0.75       -0.54      6.85 o
   5   4  15       43.22       50.92      4.30 o
  -5   5  15       10.50       10.97      2.65 o
  -4   5  15       18.17       20.06      2.58 o
  -3   5  15        5.10        6.94      4.91 o
  -2   5  15        2.42        6.70      4.67 o
  -1   5  15        8.83        6.45      5.20 o
   0   5  15       89.71       88.24      3.14 o
   1   5  15        8.81        4.89      2.83 o
   2   5  15        2.39       10.28      5.97 o
   3   5  15        5.09        6.27      6.80 o
   4   5  15       18.23       27.03      3.50 o
   5   5  15       10.51        8.20      8.77 o
  -5   6  15        5.20        3.05      5.15 o
  -4   6  15        4.84        4.91      5.41 o
  -3   6  15       21.02       23.36      2.42 o
  -2   6  15        2.56        1.09      4.49 o
  -1   6  15        4.33        7.35      4.71 o
   0   6  15       17.31       17.47      1.78 o
   1   6  15        4.33        7.11      5.41 o
   2   6  15        2.57       -5.59      6.46 o
   3   6  15       21.05        9.44      7.11 o
   4   6  15        4.85        1.08      6.68 o
   5   6  15        5.19       -5.41      8.39 o
  -5   7  15        3.91        7.56      5.09 o
  -4   7  15        6.90        6.59      2.52 o
  -3   7  15        4.11        2.03      4.65 o
  -2   7  15        0.72        7.33      5.01 o
  -1   7  15       13.37       11.32      2.32 o
   0   7  15       16.93       23.72      2.01 o
   1   7  15       13.38        4.62      6.05 o
   2   7  15        0.73       10.16      5.74 o
   3   7  15        4.11       10.29      6.35 o
   4   7  15        6.91        7.78      6.44 o
   5   7  15        3.91        9.76      3.37 o
  -4   8  15       14.75       10.20      6.94 o
  -3   8  15       38.28       39.54      3.22 o
  -2   8  15       12.11        5.38      5.83 o
  -1   8  15        1.50       -3.76      4.86 o
   0   8  15       21.11       16.46      2.07 o
   1   8  15        1.49        4.76      6.01 o
   2   8  15       12.12        0.51      7.46 o
   3   8  15       38.26       43.13      3.84 o
   4   8  15       14.74       13.08      8.45 o
  -3   9  15        6.22        5.42      5.53 o
  -2   9  15       16.90       15.01      2.75 o
  -1   9  15       11.43       13.59      2.69 o
   0   9  15       17.38       21.50      3.35 o
   1   9  15       11.41       10.31      3.02 o
   2   9  15       16.92       14.70      3.17 o
   3   9  15        6.21       12.43      6.60 o
  -3  10  15        0.12        6.02      5.22 o
  -2  10  15       15.35       17.30      2.78 o
  -1  10  15        2.41        2.77      5.78 o
   0  10  15        1.88        1.87      5.43 o
   1  10  15        2.40        4.53      6.10 o
   2  10  15       15.37       17.05      3.05 o
   3  10  15        0.12        6.05      6.86 o
  -1  11  15       11.55        2.24      6.18 o
   0  11  15       24.34       22.98      2.18 o
   1  11  15       11.54       13.41      2.99 o
   0   0  16        2.98       -1.01      4.20 o
   1   0  16      159.05      147.19      5.07 o
   2   0  16       11.18       14.64      4.55 o
   3   0  16       45.82       44.52      2.54 o
   4   0  16       66.00       69.72      2.97 o
   5   0  16       59.85       50.60      2.99 o
  -5   1  16       19.22       18.02      3.21 o
  -4   1  16       77.86       81.56      5.01 o
  -3   1  16       43.63       44.57      3.07 o
  -2   1  16        3.24        4.82      5.15 o
  -1   1  16       46.81       47.92      3.20 o
   0   1  16      556.64      527.56     11.55 o
   1   1  16       46.83       55.58      3.55 o
   2   1  16        3.23       -6.66      6.66 o
   3   1  16       43.64       42.13      3.98 o
   4   1  16       77.84       91.00      4.73 o
   5   1  16       19.20       22.43      4.21 o
  -5   2  16        5.77        5.04      5.83 o
  -4   2  16        3.91        6.69      5.39 o
  -3   2  16       57.88       65.73      3.11 o
  -2   2  16       11.80        9.57      5.44 o
  -1   2  16      233.32      243.49     11.22 o
   0   2  16        5.49        1.71      4.75 o
   1   2  16      233.42      244.82     12.10 o
   2   2  16       11.83        9.40      6.75 o
   3   2  16       57.88       59.10      4.25 o
   4   2  16        3.91       -8.92      8.92 o
   5   2  16        5.79       12.22      8.79 o
  -5   3  16        5.42        4.91      6.07 o
  -4   3  16        6.80        9.09      5.70 o
  -3   3  16       16.75        5.75      6.12 o
  -2   3  16       57.06       59.62      3.32 o
  -1   3  16        0.27       -5.46      5.46 o
   0   3  16       95.08       96.11      3.51 o
   1   3  16        0.27       -5.72      5.72 o
   2   3  16       57.06       59.79      3.77 o
   3   3  16       16.73       13.86      7.05 o
   4   3  16        6.79        1.70      7.78 o
   5   3  16        5.41        4.39      7.71 o
  -5   4  16        3.68        7.04      5.57 o
  -4   4  16       16.33        8.26      6.10 o
  -3   4  16       17.49        9.62      5.82 o
  -2   4  16       21.18       20.59      2.46 o
  -1   4  16        9.40        9.88      5.53 o
   0   4  16        2.49        4.72      6.34 o
   1   4  16        9.40        5.01      6.96 o
   2   4  16       21.20       18.28      3.08 o
   3   4  16       17.49       15.91      3.26 o
   4   4  16       16.34       18.46      3.61 o
   5   4  16        3.68        4.99      7.99 o
  -5   5  16        7.98        7.51      2.54 o
  -4   5  16        2.17        1.73      2.33 o
  -3   5  16       17.26       19.45      2.46 o
  -2   5  16       15.12       19.80      2.41 o
  -1   5  16       24.97       30.97      2.69 o
   0   5  16       19.82       19.61      4.81 o
   1   5  16       24.95       34.23      3.13 o
   2   5  16       15.09        2.41      6.98 o
   3   5  16       17.22       20.23      3.39 o
   4   5  16        2.18       -0.56      7.54 o
   5   5  16        7.99       -1.88      8.77 o
  -4   6  16       37.00       40.05      3.08 o
  -3   6  16       18.84       21.30      2.61 o
  -2   6  16        3.38        2.89      2.22 o
  -1   6  16       20.79       23.58      2.57 o
   0   6  16       47.02       48.98      2.32 o
   1   6  16       20.82       23.00      3.04 o
   2   6  16        3.38        2.52      6.49 o
   3   6  16       18.85       20.64      3.46 o
   4   6  16       37.03       41.42      4.10 o
  -4   7  16        2.81        5.33      5.44 o
  -3   7  16       32.22       31.34      2.99 o
  -2   7  16       32.15       33.02      2.87 o
  -1   7  16        4.79        8.13      5.46 o
   0   7  16        1.70       -2.30      6.20 o
   1   7  16        4.77        6.01      7.04 o
   2   7  16       32.12       34.56      3.42 o
   3   7  16       32.12       40.52      3.80 o
   4   7  16        2.80       -8.62      8.62 o
  -3   8  16        0.71       -5.90      5.90 o
  -2   8  16       18.41       18.89      2.94 o
  -1   8  16        2.12       -0.92      5.57 o
   0   8  16       52.36       51.44      2.66 o
   1   8  16        2.11        3.60      6.80 o
   2   8  16       18.44       13.99      7.61 o
   3   8  16        0.70        2.27      6.91 o
  -3   9  16        5.97        7.11      6.20 o
  -2   9  16        0.01       -2.84      5.56 o
  -1   9  16        8.55       12.18      6.56 o
   0   9  16       24.64       24.74      2.43 o
   1   9  16        8.55       12.27      3.13 o
   2   9  16        0.01        3.87      2.95 o
   3   9  16        5.95       -1.75      8.15 o
  -2  10  16        2.59        1.95      6.05 o
  -1  10  16        6.12        0.50      6.06 o
   0  10  16       41.82       50.27      4.97 o
   1  10  16        6.12       12.02      2.98 o
   2  10  16        2.59        0.00      7.48 o
   1   0  17        0.11        2.56      4.72 o
   2   0  17       11.23       16.48      5.01 o
   3   0  17        5.19        8.22      4.49 o
   4   0  17       31.48       24.88     11.17 o
   5   0  17        0.04        5.39      5.40 o
  -5   1  17       25.61       26.59      3.34 o
  -4   1  17        9.12       10.99      2.91 o
  -3   1  17       12.06       11.41      2.68 o
  -2   1  17       50.83       50.22      3.19 o
  -1   1  17       43.30       46.22      3.28 o
   0   1  17       66.86       66.88      2.92 o
   1   1  17       43.29       45.91      3.60 o
   2   1  17       50.84       42.78      3.78 o
   3   1  17       12.05        9.86      3.57 o
   4   1  17        9.13        1.25      9.46 o
   5   1  17       25.60       24.70      4.95 o
  -5   2  17        7.10        8.55      6.27 o
  -4   2  17       18.62       20.66      3.07 o
  -3   2  17        4.11        3.73      5.96 o
  -2   2  17       10.15        9.01      2.58 o
  -1   2  17       28.35       27.75      2.99 o
   0   2  17       40.38       48.60      3.55 o
   1   2  17       28.42       30.33      3.35 o
   2   2  17       10.16        7.04      7.31 o
   3   2  17        4.12        8.29      7.10 o
   4   2  17       18.64       20.22      4.05 o
   5   2  17        7.12       -4.92     10.03 o
  -5   3  17        7.25        7.79      2.71 o
  -4   3  17       12.81       10.48      5.77 o
  -3   3  17       19.93       22.49      2.80 o
  -2   3  17       10.74       11.16      2.51 o
  -1   3  17       40.03       37.00      3.21 o
   0   3  17       62.05       64.76      2.68 o
   1   3  17       39.97       43.19      3.40 o
   2   3  17       10.71        5.03      6.71 o
   3   3  17       19.93       13.67      7.72 o
   4   3  17       12.85        3.61      9.09 o
   5   3  17        7.24        5.52      4.16 o
  -4   4  17       22.13       23.03      2.91 o
  -3   4  17       53.20       60.57      3.22 o
  -2   4  17       10.02       11.23      5.70 o
  -1   4  17       17.10       16.15      2.63 o
   0   4  17       47.22       47.65      2.54 o
   1   4  17       17.16       20.58      3.16 o
   2   4  17       10.06        8.07      3.02 o
   3   4  17       53.22       56.87      4.12 o
   4   4  17       22.09       20.75      4.08 o
  -4   5  17       10.91       13.87      1.92 o
  -3   5  17       37.95       40.20      3.00 o
  -2   5  17       50.44       52.67      3.27 o
  -1   5  17       16.12       15.49      2.73 o
   0   5  17       29.04       28.53      2.67 o
   1   5  17       16.13       24.46      3.19 o
   2   5  17       50.37       51.49      3.89 o
   3   5  17       37.92       43.50      3.75 o
   4   5  17       10.90       12.04      5.89 o
  -4   6  17        3.22        3.15      5.86 o
  -3   6  17       14.40       17.63      2.83 o
  -2   6  17        3.40        0.00      6.08 o
  -1   6  17       12.39        7.83      2.67 o
   0   6  17        1.37       -2.31      4.92 o
   1   6  17       12.42       13.63      7.19 o
   2   6  17        3.42        3.79      6.64 o
   3   6  17       14.43       20.28      3.73 o
   4   6  17        3.22        4.37      7.97 o
  -3   7  17       16.39       11.57      6.63 o
  -2   7  17        0.25       -6.52      6.52 o
  -1   7  17        5.34        7.14      2.65 o
   0   7  17        1.15        6.52      4.59 o
   1   7  17        5.35       10.88      6.97 o
   2   7  17        0.25        3.38      6.90 o
   3   7  17       16.39        4.81      8.62 o
  -3   8  17        4.84       -6.63      6.63 o
  -2   8  17        3.91        5.93      3.97 o
  -1   8  17       14.69       13.57      3.08 o
   0   8  17        0.62        1.68      4.75 o
   1   8  17       14.69       17.50      3.30 o
   2   8  17        3.91        9.49      5.27 o
   3   8  17        4.85        8.67      7.01 o
  -2   9  17        0.34        4.65      5.99 o
  -1   9  17        0.31        3.18      6.22 o
   0   9  17        4.29        3.61      2.82 o
   1   9  17        0.31        1.16      6.98 o
   2   9  17        0.34       11.39      7.07 o
   0   0  18      106.71      103.51      3.72 o
   1   0  18        6.02        8.85      2.44 o
   2   0  18       16.28       13.01      5.24 o
   3   0  18       20.30       17.79      4.59 o
   4   0  18       34.54       35.49      2.79 o
  -4   1  18       18.93       23.73      3.09 o
  -3   1  18       12.92        5.87      7.18 o
  -2   1  18       37.02       37.66      3.23 o
  -1   1  18        8.13       11.90      6.06 o
   0   1  18       80.66       72.37      2.85 o
   1   1  18        8.15        2.54      6.90 o
   2   1  18       37.05       38.93      3.96 o
   3   1  18       12.95        7.70      8.60 o
   4   1  18       18.93        9.21     10.24 o
  -4   2  18        6.44        5.65      2.68 o
  -3   2  18        6.41        0.88      5.98 o
  -2   2  18       31.43       32.71      3.13 o
  -1   2  18       27.46       29.68      3.02 o
   0   2  18        0.12       -2.71      4.72 o
   1   2  18       27.47       27.63      3.50 o
   2   2  18       31.46       15.50      8.66 o
   3   2  18        6.44        4.10      8.39 o
   4   2  18        6.44       11.67      6.22 o
  -4   3  18       12.49       11.16      2.83 o
  -3   3  18       12.57       13.03      2.71 o
  -2   3  18        4.97        5.62      5.52 o
  -1   3  18       50.62       54.79      3.39 o
   0   3  18       18.93       20.51      2.29 o
   1   3  18       50.57       46.41      3.75 o
   2   3  18        4.97        7.52      7.48 o
   3   3  18       12.59       14.54      8.32 o
   4   3  18       12.49        6.51      8.68 o
  -4   4  18       14.07       16.97      2.83 o
  -3   4  18        6.01        5.29      5.72 o
  -2   4  18       43.40       40.66      3.33 o
  -1   4  18       15.25       20.96      2.95 o
   0   4  18       38.90       45.15      4.37 o
   1   4  18       15.24       15.71      3.39 o
   2   4  18       43.38       44.97      4.00 o
   3   4  18        6.01       -1.74      7.88 o
   4   4  18       14.08       13.42      9.06 o
  -3   5  18        8.19        3.11      6.28 o
  -2   5  18        3.19        8.11      6.14 o
  -1   5  18        4.55        0.93      5.98 o
   0   5  18       28.27       32.26      6.86 o
   1   5  18        4.56        6.10      7.42 o
   2   5  18        3.18        5.57      6.63 o
   3   5  18        8.17       14.38      3.41 o
  -3   6  18        6.30       -3.79      6.82 o
  -2   6  18        6.60        4.66      6.72 o
  -1   6  18        0.76       -3.86      5.51 o
   0   6  18       40.92       40.58      2.59 o
   1   6  18        0.75        5.68      6.77 o
   2   6  18        6.61       13.96      7.26 o
   3   6  18        6.29       -1.85      8.64 o
  -2   7  18        2.80       -2.02      6.59 o
  -1   7  18        7.53        4.24      3.13 o
   0   7  18        2.70        5.74      2.97 o
   1   7  18        7.55        4.72      7.40 o
   2   7  18        2.81        1.84      7.59 o
  -1   8  18        4.82       12.80      6.51 o
   0   8  18       14.23        9.78      5.74 o
   1   8  18        4.81       11.64      8.11 o
   1   0  19        5.94        6.92      7.21 o
   2   0  19        0.11        0.77      4.83 o
   3   0  19       32.30       37.71      2.70 o
   4   0  19        6.23        2.41      5.36 o
  -3   1  19        1.65        3.69      2.78 o
  -2   1  19       17.70       15.11      7.70 o
  -1   1  19       13.85       17.70      3.05 o
   0   1  19       13.08       18.21      2.25 o
   1   1  19       13.86       -0.54      8.59 o
   2   1  19       17.68       23.29      3.43 o
   3   1  19        1.65        3.75      8.22 o
  -3   2  19       12.77       19.80      2.98 o
  -2   2  19       16.23       17.98      3.04 o
  -1   2  19       16.00       17.03      3.19 o
   0   2  19       32.42       32.81      4.68 o
   1   2  19       15.96       17.61      3.40 o
   2   2  19       16.24       11.92      8.05 o
   3   2  19       12.79       11.76      9.24 o
  -3   3  19       36.01       35.06      3.43 o
  -2   3  19        3.35        7.03      6.34 o
  -1   3  19        7.36        3.40      6.54 o
   0   3  19       72.70       75.90      6.10 o
   1   3  19        7.39       13.69      7.24 o
   2   3  19        3.35       13.70      7.13 o
   3   3  19       36.00       43.05      4.19 o
  -3   4  19        0.42        0.94      5.72 o
  -2   4  19       34.44       43.85      3.43 o
  -1   4  19       16.75       19.40      3.16 o
   0   4  19        8.88        3.87      2.90 o
   1   4  19       16.71       12.51      8.32 o
   2   4  19       34.52       35.38      4.01 o
   3   4  19        0.42       -8.33      8.33 o
  -2   5  19        0.86        4.90      5.72 o
  -1   5  19        4.27        7.16      6.80 o
   0   5  19        3.73        6.18      5.01 o
   1   5  19        4.25        5.96      7.69 o
   2   5  19        0.86       -7.80      7.80 o
  -2   6  19       10.58       13.12      3.14 o
  -1   6  19        3.61        3.56      2.90 o
   0   6  19        0.94       -4.40      5.52 o
   1   6  19        3.62       12.46      6.89 o
   2   6  19       10.59        8.86      7.65 o
  -1   7  19        1.23       -1.15      7.14 o
   0   7  19        3.99        3.92      5.69 o
   1   7  19        1.23        4.53      8.26 o
   0   0  20        4.20        5.32      5.75 o
   1   0  20       36.16       36.35      2.75 o
   2   0  20        3.09       -5.73      5.73 o
   3   0  20        4.46        9.06      5.50 o
  -2   1  20       11.68        2.53      7.82 o
  -1   1  20       11.74       16.46      3.13 o
   0   1  20       35.04       36.21      5.17 o
   1   1  20       11.74        7.88      8.19 o
   2   1  20       11.67        1.31      9.49 o
  -2   2  20        3.84       -7.59      7.59 o
  -1   2  20       24.42       18.65      3.43 o
   0   2  20        7.82        9.26      3.43 o
   1   2  20       24.42       10.68      8.28 o
   2   2  20        3.85        6.32      8.71 o
  -2   3  20       31.23       35.97      3.52 o
  -1   3  20        0.93        8.31      4.37 o
   0   3  20        2.51        6.79      5.24 o
   1   3  20        0.93       -3.82      5.28 o
   2   3  20       31.24       26.88      4.12 o
  -2   4  20       17.41       26.56      3.35 o
  -1   4  20        3.47       -4.82      7.00 o
   0   4  20        4.39        0.71      5.29 o
   1   4  20        3.47       -1.84      7.60 o
   2   4  20       17.42       24.28      3.96 o
  -1   5  20        4.62        5.59      6.52 o
   0   5  20        0.65       -0.08      5.63 o
   1   5  20        4.63        2.82      3.68 o
   1   0  21        2.95       -0.99      3.51 o
  -1   1  21        3.82        9.55      6.58 o
   0   1  21        4.30        7.41      3.22 o
   1   1  21        3.81        0.00      8.90 o
   0   2  21        8.08        4.22      5.54 o
 
